# Supplementary material for: Salivary gland branching morphogenesis: a quantitative systems analysis of the Eda/Edar/NFκB paradigm
Source: BMC Dev Biol. 2009 Jun 6;9:32. doi: 10.1186/1471-213X-9-32 (PMC2700095; doi:10.1186/1471-213X-9-32)
Supplement: Additional file 3 — Corresponding equations of the computational model. Text file displaying the corresponding equations of the computational model shown in Additional file 1. [file 1471-213X-9-32-S3.txt]

{MOE ID 3680 for Model Realization ID 748.  Model ID: 1269 Eda Melnick Dec 07}
Method AUTO
dT=1e-4
DTMAX=1.0
STARTTIME=-1
STOPTIME=4
TOLERANCE=1E-4
DTOUT=0.01
 
 
{Experiment 1 ID is 411}
{copy of experiment 410-TABBY data}
d/dt(S2366_411) = P8678_411 - P8610_411 - P8686_411
d/dt(S5547_411) = P8547_411 + P8735_411 - P8543_411 - P8697_411 - P9248_411
d/dt(S10004_411) = P8556_411 + P8727_411 - P2831_411 - P8699_411
d/dt(S10005_411) = P8557_411 + P8727_411 - P2831_411 - P8730_411
d/dt(S10006_411) = P2831_411 + P8731_411 + P8732_411 - P2852_411 - P8615_411 - P8727_411
d/dt(S10009_411) = P8565_411 + P8726_411 - P2833_411 - P8700_411
S10010_411 = 100000
d/dt(S10011_411) = P2833_411 + P8733_411 - P8533_411 - P8726_411
d/dt(S10012_411) = P8657_411 - P8584_411
d/dt(S10032_411) = P2852_411 - P8731_411
d/dt(S10033_411) = P8658_411 - P8578_411
d/dt(S10034_411) = P8736_411 - P8709_411
d/dt(S10035_411) = P8646_411 - P8604_411
d/dt(S10038_411) = P8585_411 - P8639_411
S11136_411 = 50000
d/dt(S12935_411) = P8605_411 - P8631_411
d/dt(S12936_411) = P8710_411 - P8632_411
d/dt(S12938_411) = P8533_411 - P8733_411
d/dt(S12939_411) = P8558_411 + P8728_411 - P8534_411 - P8701_411
d/dt(S12940_411) = P8559_411 + P8728_411 - P8534_411 - P8729_411
d/dt(S12941_411) = P8534_411 - P8728_411
d/dt(S12942_411) = P8544_411 - P8535_411 - P8734_411
d/dt(S12943_411) = P8535_411 - P8752_411
d/dt(S12944_411) = P8543_411 - P8540_411 - P8735_411
d/dt(S12947_411) = P8542_411 + P9292_411 - P8539_411
d/dt(S12948_411) = P8539_411 + P8644_411 + P8645_411 + P8646_411 + P8647_411 + P8648_411 + P8649_411 + P8650_411 + P8651_411 + P8653_411 + P8654_411 + P8655_411 + P8656_411 + P8657_411 + P8658_411 + P8684_411 + P8736_411 + P9272_411 + P9276_411 + P9281_411 + P9375_411 - P8578_411 - P8579_411 - P8582_411 - P8584_411 - P8586_411 - P8588_411 - P8590_411 - P8593_411 - P8594_411 - P8596_411 - P8598_411 - P8600_411 - P8602_411 - P8604_411 - P8608_411 - P8709_411 - P8737_411 - P9249_411 - P9271_411 - P9275_411 - P9277_411 - P9280_411
d/dt(S12949_411) = P8540_411 - P8541_411
d/dt(S12950_411) = P8541_411 - P8542_411
d/dt(S12951_411) = P8548_411 + P8735_411 - P8543_411 - P8698_411
d/dt(S12952_411) = P8549_411 + P8735_411 - P8543_411 - P8696_411
S12953_411 = 1e5
S12954_411 = 1e5
d/dt(S12956_411) = P8550_411 - P8556_411
d/dt(S12957_411) = P8551_411 - P8557_411
d/dt(S12958_411) = P8560_411 + P8731_411 + P8732_411 - P2852_411 - P8615_411 - P8694_411
d/dt(S12959_411) = P8552_411 - P8558_411
S12960_411 = 1E6
d/dt(S12961_411) = P8566_411 - P8565_411
S12963_411 = 100000
S12964_411 = 100000
d/dt(S12970_411) = P8578_411 - P8658_411
d/dt(S12971_411) = P8645_411 - P8579_411
d/dt(S12972_411) = P8579_411 - P8645_411
d/dt(S12973_411) = P8580_411 - P8627_411
d/dt(S12974_411) = P8581_411 - P8642_411
d/dt(S12975_411) = P8684_411 - P8582_411
d/dt(S12976_411) = P8582_411 - P8684_411
d/dt(S12977_411) = P8583_411 - P8629_411
d/dt(S12978_411) = P8584_411 - P8657_411
d/dt(S12979_411) = P8648_411 - P8586_411
d/dt(S12980_411) = P8586_411 - P8648_411
d/dt(S12981_411) = P8587_411 - P8637_411
d/dt(S12982_411) = P8649_411 - P8588_411
d/dt(S12983_411) = P8588_411 - P8649_411
d/dt(S12984_411) = P8589_411 - P8630_411
d/dt(S12985_411) = P8647_411 - P8590_411
d/dt(S12986_411) = P8590_411 - P8647_411
d/dt(S12987_411) = P8591_411 - P8628_411
d/dt(S12988_411) = P8651_411 - P8593_411
d/dt(S12989_411) = P8593_411 - P8651_411
d/dt(S12990_411) = P8592_411 - P8636_411
d/dt(S12991_411) = P8595_411 - P8633_411
d/dt(S12992_411) = P8594_411 - P8644_411
d/dt(S12993_411) = P8644_411 - P8594_411
d/dt(S12994_411) = P8655_411 - P8596_411
d/dt(S12995_411) = P8596_411 - P8655_411
d/dt(S12996_411) = P8597_411 - P8641_411
d/dt(S12997_411) = P8598_411 - P8653_411
d/dt(S12998_411) = P8653_411 - P8598_411
d/dt(S12999_411) = P8599_411 - P8634_411
d/dt(S13000_411) = P8600_411 + P8745_411 - P8650_411 - P8744_411
d/dt(S13001_411) = P8650_411 - P8600_411
d/dt(S13002_411) = P8601_411 - P8626_411
d/dt(S13003_411) = P8602_411 - P8654_411
d/dt(S13004_411) = P8654_411 - P8602_411
d/dt(S13005_411) = P8603_411 - P8638_411
d/dt(S13006_411) = P8604_411 - P8646_411
d/dt(S13008_411) = P8714_411 - P8707_411
d/dt(S13009_411) = P8607_411 - P8635_411
d/dt(S13010_411) = P8608_411 - P8656_411
d/dt(S13011_411) = P8656_411 - P8608_411
d/dt(S13012_411) = P8713_411 - P8640_411
d/dt(S13013_411) = P8679_411 - P8611_411 - P8687_411
d/dt(S13014_411) = P8610_411 - P8750_411
d/dt(S13015_411) = P8611_411 - P8751_411
d/dt(S13016_411) = P8616_411 - P8612_411 - P8688_411
d/dt(S13017_411) = P8612_411 - P8749_411
d/dt(S13018_411) = P9377_411 - P8613_411 - P9378_411
d/dt(S13019_411) = P8613_411 - P9376_411
d/dt(S13020_411) = P8681_411 - P8614_411 - P8685_411
d/dt(S13021_411) = P8614_411 - P8754_411
d/dt(S13022_411) = P8615_411 - P8732_411
d/dt(S13025_411) = P8663_411 - P8753_411
S13026_411 = 50000
d/dt(S13027_411) = P8664_411 - P8748_411
d/dt(S13028_411) = P8665_411 - P8671_411
d/dt(S13029_411) = P8666_411 - P8672_411
d/dt(S13030_411) = P8667_411 - P8673_411
d/dt(S13031_411) = P8668_411 - P8674_411
d/dt(S13032_411) = P8669_411 - P8675_411
d/dt(S13033_411) = P8670_411 - P8676_411
d/dt(S13034_411) = P8682_411 - P8683_411
d/dt(S13035_411) = P8709_411 + P8747_411 - P8736_411 - P8746_411
d/dt(S13036_411) = P8712_411 + P8714_411 + P8745_411 + P8747_411 - P8707_411 - P8738_411 - P8744_411 - P8746_411
d/dt(S13037_411) = P8707_411 - P8714_411
d/dt(S13045_411) = P8744_411 - P8745_411
d/dt(S13046_411) = P8746_411 - P8747_411
d/dt(S13174_411) = P9251_411 + P9254_411 - P9252_411 - P9253_411
d/dt(S13175_411) = P9249_411 - P9247_411
d/dt(S13176_411) = P9247_411 - P9292_411
d/dt(S13177_411) = P9248_411 - P9249_411
d/dt(S13178_411) = P9254_411 - P9253_411
d/dt(S13179_411) = P9253_411 - P9254_411
d/dt(S13180_411) = P9255_411 - P9256_411
d/dt(S13182_411) = P9260_411 - P9261_411
d/dt(S13183_411) = P9261_411 + P9266_411 + P9288_411 - P9263_411 - P9265_411 - P9287_411
d/dt(S13184_411) = P9262_411 + P9266_411 - P9264_411 - P9265_411
d/dt(S13185_411) = P9259_411 - P9262_411
d/dt(S13186_411) = P9265_411 - P9266_411
d/dt(S13187_411) = P9267_411 - P9268_411
d/dt(S13188_411) = P9272_411 - P9271_411
d/dt(S13189_411) = P9269_411 - P9270_411
d/dt(S13190_411) = P9271_411 - P9272_411
d/dt(S13191_411) = P9276_411 - P9275_411
d/dt(S13192_411) = P9274_411 - P9273_411
d/dt(S13193_411) = P9275_411 - P9276_411
d/dt(S13194_411) = P9278_411 - P9279_411
d/dt(S13195_411) = P9375_411 - P9277_411
d/dt(S13196_411) = P9277_411 - P9375_411
d/dt(S13197_411) = P9282_411 - P9283_411
d/dt(S13198_411) = P9281_411 - P9280_411
d/dt(S13199_411) = P9280_411 - P9281_411
d/dt(S13200_411) = P9284_411 - P9285_411
d/dt(S13201_411) = P9285_411 + P9288_411 - P9286_411 - P9287_411
d/dt(S13202_411) = P9287_411 - P9288_411
d/dt(S13203_411) = P9293_411 - P9294_411
d/dt(S13204_411) = P9295_411 - P9296_411
d/dt(S13205_411) = P9297_411 - P9298_411
P2831_411 = kP2831_1 * S10004_411 * S10005_411
P2833_411 = kP2833_1 * S10010_411 * S10009_411
P2852_411 = kP2852_1 * S12964_411 * S12958_411 * S10006_411
P8533_411 = kP8533_1 * S10011_411 * S12963_411
P8534_411 = kP8534_1 * S12939_411 * S12940_411
P8535_411 = kP8535_1*S12942_411*((kP8535_2*S13027_411^kP8535_3/(kP8535_4^kP8535_3+S13027_411^kP8535_3+epsilon)) +(kP8535_5*S13022_411^kP8535_6/(kP8535_7^kP8535_6+S13022_411^kP8535_6+epsilon)) + (kP8535_8*S10032_411^kP8535_9/(kP8535_10^kP8535_9+S10032_411^kP8535_9+epsilon)) +(kP8535_11*S12938_411^kP8535_12/(kP8535_13^kP8535_12+S12938_411^kP8535_12+epsilon)))
P8539_411 = kP8539_1 * S12947_411
P8540_411 = kP8540_1* S12944_411* (S12943_411^kP8540_3/(kP8540_2^kP8540_3+S12943_411^kP8540_3+epsilon))
P8541_411 = kP8541_1 * S12949_411
P8542_411 = kP8542_1 * S12950_411
P8543_411 = kP8543_1 * S12952_411 * S12951_411 * S5547_411
P8544_411 = kP8544_1 * S12954_411 * S12953_411
P8556_411 = kP8556_1 * S12956_411
P8557_411 = kP8557_1 * S12957_411
P8558_411 = kP8558_1 * S12959_411
P8559_411 = kP8559_1 * S12960_411
P8565_411 = kP8565_1 * S12961_411
P8578_411 = kP8578_1 * S12948_411 * S10033_411
P8579_411 = kP8579_1 * S12948_411 * S12971_411
P8580_411 = kP8580_2*( S12972_411^kP8580_3 /(kP8580_1^kP8580_3 + S12972_411^kP8580_3+epsilon ))+kP8580_5 *( S13205_411^kP8580_6 /(kP8580_4 ^kP8580_6 +S13205_411^kP8580_6+epsilon))
P8581_411 = kP8581_2*( S12970_411^kP8581_3 /(kP8581_1^kP8581_3 + S12970_411^kP8581_3 +epsilon))
P8582_411 = kP8582_1 * S12948_411 * S12975_411
P8583_411 = kP8583_2* ( S12976_411^kP8583_3  /(kP8583_1^kP8583_3  + S12976_411^kP8583_3 +epsilon ))
P8584_411 = kP8584_1 * S12948_411 * S10012_411
P8585_411 = kP8585_2*( S12978_411^kP8585_3 /(kP8585_1^kP8585_3 + S12978_411^kP8585_3+ epsilon))
P8586_411 = kP8586_1 * S12948_411 * S12979_411
P8587_411 = kP8587_2*( S12980_411^kP8587_3  /(kP8587_1^kP8587_3  + S12980_411^kP8587_3 +epsilon))
P8588_411 = kP8588_1 * S12948_411 * S12982_411
P8589_411 = kP8589_2*( S12983_411^kP8589_3 /(kP8589_1 ^kP8589_3 + S12983_411^kP8589_3 +epsilon))
P8590_411 = kP8590_1 * S12948_411 * S12985_411
P8591_411 =  kP8591_2 *(S12986_411^kP8591_3 /(kP8591_1^kP8591_3 + S12986_411^kP8591_3+ epsilon ))
P8592_411 =  kP8592_2*( S12989_411^kP8592_3 /(kP8592_1^kP8592_3 + S12989_411^kP8592_3+epsilon ))
P8593_411 = kP8593_1 * S12948_411 * S12988_411
P8594_411 = kP8594_1 * S12948_411 * S12993_411
P8595_411 = kP8595_2*( S12992_411^kP8595_3 /(kP8595_1^kP8595_3 + S12992_411^kP8595_3 +epsilon))
P8596_411 = kP8596_1 * S12948_411 * S12994_411
P8597_411 = kP8597_2*(  S12995_411^kP8597_3/(kP8597_1 ^kP8597_3 +  S12995_411  ^kP8597_3+epsilon ))
P8598_411 = kP8598_1 * S12948_411 * S12998_411
P8599_411 = kP8599_2*( S12997_411 ^kP8599_3 /(kP8599_1^kP8599_3  +  S12997_411^kP8599_3+ epsilon ))
P8600_411 = kP8600_1 * S12948_411 * S13001_411
P8601_411 = kP8601_2  *( S13000_411^kP8601_3 /(kP8601_1 ^kP8601_3 + S13000_411^kP8601_3 +epsilon))
P8602_411 = kP8602_1 * S12948_411 * S13004_411
P8603_411 =  kP8603_2 *( S13003_411^kP8603_3 /(kP8603_1^kP8603_3 + S13003_411^kP8603_3 +epsilon))
P8604_411 = kP8604_1 * S12948_411 * S10035_411
P8605_411 = kP8605_2*( S13006_411 ^kP8605_3 /(kP8605_1 ^kP8605_3 + S13006_411^kP8605_3 +epsilon))
P8607_411 = kP8607_2*( S13037_411^kP8607_3 /(kP8607_1^kP8607_3  + S13037_411^kP8607_3 +epsilon))
P8608_411 = kP8608_1 * S12948_411 * S13011_411
P8610_411 = kP8610_1 * S2366_411 * (S12941_411^kP8610_3 /(kP8610_2 ^kP8610_3 + S12941_411^kP8610_3 +epsilon))
P8611_411 = kP8611_1  * S13013_411 * (S12941_411^kP8611_3 /(kP8611_2 ^kP8611_3 + S12941_411^kP8611_3+ epsilon))
P8612_411 = kP8612_1 * S13016_411 * ((S13014_411^kP8612_3/(kP8612_2^kP8612_3+S13014_411^kP8612_3+epsilon))+(S13015_411^kP8612_5/(kP8612_4^kP8612_5+S13015_411^kP8612_5+epsilon)))
P8613_411 = kP8613_1 * S13018_411 * ((S13014_411^kP8613_3/(kP8613_2^kP8613_3+S13014_411^kP8613_3+epsilon))+(S13015_411^kP8613_5/(kP8613_4^kP8613_5+S13015_411^kP8613_5+epsilon)))
P8614_411 = kP8614_1 * S13020_411 * ((S13014_411^kP8614_3/(kP8614_2^kP8614_3+S13014_411^kP8614_3+epsilon))+(S13015_411^kP8614_5/(kP8614_4^kP8614_5+S13015_411^kP8614_5+epsilon)))
P8615_411 = kP8615_1 * S10006_411 * S12958_411 * S12963_411
P8626_411 = kP8626_1 * S13002_411
P8627_411 = kP8627_1 * S12973_411
P8628_411 = kP8628_1 * S12987_411
P8629_411 = kP8629_1 * S12977_411
P8630_411 = kP8630_1 * S12984_411
P8631_411 = kP8631_1 * S12935_411
P8632_411 = kP8632_1 * S12936_411
P8633_411 = kP8633_1 * S12991_411
P8634_411 = kP8634_1 * S12999_411
P8635_411 = kP8635_1 * S13009_411
P8636_411 = kP8636_1 * S12990_411
P8637_411 = kP8637_1 * S12981_411
P8638_411 = kP8638_1 * S13005_411
P8639_411 = kP8639_1 * S10038_411
P8640_411 = kP8640_1 * S13012_411
P8641_411 = kP8641_1 * S12996_411
P8642_411 = kP8642_1 * S12974_411
P8644_411 = kP8644_1 * S12992_411
P8645_411 = kP8645_1 * S12972_411
P8646_411 = kP8646_1 * S13006_411
P8647_411 = kP8647_1 * S12986_411
P8648_411 = kP8648_1 * S12980_411
P8649_411 = kP8649_1 * S12983_411
P8650_411 = kP8650_1 * S13000_411
P8651_411 = kP8651_1 * S12989_411
P8653_411 = kP8653_1 * S12997_411
P8654_411 = kP8654_1 * S13003_411
P8655_411 = kP8655_1 * S12995_411
P8656_411 = kP8656_1 * S13010_411
P8657_411 = kP8657_1 * S12978_411
P8658_411 = kP8658_1 * S12970_411
P8663_411 = kP8663_1 * S11136_411 * (S12941_411^kP8663_3 /(kP8663_2 ^kP8663_3 +S12941_411^kP8663_3+epsilon))
P8664_411 = kP8664_1*S13026_411*(S13025_411^kP8664_3/(kP8664_2^kP8664_3+S13025_411^kP8664_3+epsilon))
P8665_411 = STAT3mRNAsynthesis
P8666_411 = ERK1mRNAsynthesis
P8667_411 = ERK2mRNAsynthesis
P8668_411 = PI3KmRNAsynthesis
P8669_411 = AktmRNAsynthesis
P8670_411 = FGFR2mRNAsynthesis
P8671_411 = kP8671_1 * S13028_411
P8672_411 = kP8672_1 * S13029_411
P8673_411 = kP8673_1 * S13030_411
P8674_411 = kP8674_1 * S13031_411
P8675_411 = kP8675_1 * S13032_411
P8676_411 = kP8676_1 * S13033_411
P8682_411 = EdaraddmRNAsynthesis
P8683_411 = kP8683_1 * S13034_411
P8684_411 = kP8684_1 * S12976_411
P8685_411 = kP8685_1 * S13020_411
P8686_411 = kP8686_1 * S2366_411
P8687_411 = kP8687_1 * S13013_411
P8688_411 = kP8688_1 * S13016_411
P8689_411 = kP8689_1 * S11136_411
P8690_411 = kP8690_1 * S13026_411
P8691_411 = kP8691_1 * S12954_411
P8692_411 = kP8692_1 * S12953_411
P8693_411 = kP8693_1 * S12963_411
P8694_411 = kP8694_1 * S12958_411
P8695_411 = kP8695_1 * S12964_411
P8696_411 = kP8696_1 * S12952_411
P8697_411 = kP8697_1 * S5547_411
P8698_411 = kP8698_1 * S12951_411
P8699_411 = kP8699_1 * S10004_411
P8700_411 = kP8700_1 * S10009_411
P8701_411 = kP8701_1 * S12939_411
P8707_411 = kP8707_1 * S13036_411 * S13008_411
P8709_411 = kP8709_1 * S12948_411 * S10034_411
P8710_411 = kP8710_2*( S13035_411 ^kP8710_3 /(kP8710_1 ^kP8710_3 + S13035_411^kP8710_3 +epsilon))
P8712_411 = (kP8712_1+kP8712_4*S12941_411/kP8712_2)/(1+S12941_411/kP8712_2+S12938_411/kP8712_3+epsilon)
{P8712_411 = (kP8712_1/(1+S13022_411/kP8712_3+S10032_411/kP8712_4+epsilon))}
{P8713_411 = kP8713_2*( S13010_411^kP8713_3 /(kP8713_1^kP8713_3 + S13010_411^kP8713_3+epsilon ))}
P8713_411 = kP8713_4/(1+S13010_411/kP8713_5 + epsilon)
P8714_411 = kP8714_1 * S13037_411
P8726_411 = kP8726_1 * S10011_411
P8727_411 = kP8727_1 * S10006_411
P8728_411 = kP8728_1 * S12941_411
P8729_411 = kP8729_1 * S12940_411
P8730_411 = kP8730_1 * S10005_411
P8731_411 = kP8731_1 * S10032_411
P8732_411 = kP8732_1 * S13022_411
P8733_411 = kP8733_1 * S12938_411
P8734_411 = kP8734_1 * S12942_411
P8735_411 = kP8735_1 * S12944_411
P8736_411 = kP8736_1 * S13035_411
P8737_411 = kP8737_1 * S12948_411
P8738_411 = kP8738_1 * S13036_411
P8744_411 = kP8744_1 * S13036_411 * S13000_411
P8745_411 = kP8745_1 * S13045_411
P8746_411 = kP8746_1 * S13035_411 * S13036_411
P8747_411 = kP8747_1 * S13046_411
P8748_411 = kP8748_1 * S13027_411
P8749_411 = kP8749_1 * S13017_411
P8750_411 = kP8750_1 * S13014_411
P8751_411 = kP8751_1 * S13015_411
P8752_411 = kP8752_1 * S12943_411
P8753_411 = kP8753_1 * S13025_411
P8754_411 = kP8754_1 * S13021_411
P9247_411 = kP9247_1 * S13175_411
P9248_411 = kP9248_1 * S5547_411
P9249_411 = kP9249_1 * S13177_411 * S12948_411
P9251_411 = kP9251*S12941_411
P9252_411 = kP9252_1 * S13174_411
P9253_411 = kP9253_1 * S13174_411 * S13178_411
P9254_411 = kP9254_1 * S13179_411
P9255_411 = kP9255_2*(S13186_411^kP9255_3/(kP9255_1^kP9255_3+S13186_411^kP9255_3+epsilon))+kP9255_5*(S13179_411^kP9255_6/(kP9255_4^kP9255_6+S13179_411^kP9255_6+epsilon))
P9256_411 = kP9256_1 * S13180_411
P9261_411 = kP9261_1 * S13182_411
P9262_411 = kP9262_1 * S13185_411
P9263_411 = kP9263_1 * S13183_411
P9264_411 = kP9264_1 * S13184_411
P9265_411 = kP9265_1 * S13183_411 * S13184_411
P9266_411 = kP9266_1 * S13186_411
P9267_411 = kP9267_2*(S13186_411^kP9267_3/(kP9267_1^kP9267_3+S13186_411^kP9267_3+epsilon))
P9268_411 = kP9268_1 * S13187_411
P9269_411 = kP9269_1 / (1+S13190_411 / kP9269_2 + epsilon)
P9270_411 = kP9270_1 * S13189_411
P9271_411 = kP9271_1 * S13188_411 * S12948_411
P9272_411 = kP9272_1 * S13190_411
P9273_411 = kP9273_1 * S13192_411
P9274_411 = kP9274_1/(1+S13193_411/kP9274_2+epsilon)
P9275_411 = kP9275_1 * S12948_411 * S13191_411
P9276_411 = kP9276_1 * S13193_411
P9277_411 = kP9277_1 * S13195_411 * S12948_411
{P9278_411 = kP9278_1*(1+S13203_411/kP9278_2+S13196_411/kP9278_3)/(1+S13203_411/kP9278_2+S13196_411/kP9278_3+S13205_411/kP9278_4+epsilon)}
P9278_411 = kP9278_5*(S13203_411^kP9278_6/(kP9278_7^kP9278_6 + S13203_411^kP9278_6 + epsilon)) + kP9278_8*(S13196_411^kP9278_9/(kP9278_10^kP9278_9 + S13196_411^kP9278_9 + epsilon))
P9279_411 = kP9279_1 * S13194_411
P9280_411 = kP9280_1 * S13198_411 * S12948_411
P9281_411 = kP9281_1 * S13199_411
P9282_411 = kP9282_2*(S13199_411^kP9282_3/(kP9282_1^kP9282_3+S13199_411^kP9282_3+epsilon))+kP9282_5*(S13204_411^kP9282_6/(kP9282_4^kP9282_6+S13204_411^kP9282_6+epsilon))
P9283_411 = kP9283_1 * S13197_411
P9285_411 = kP9285_1 * S13200_411
P9286_411 = kP9286_1 * S13201_411
P9287_411 = kP9287_1 * S13183_411 * S13201_411
P9288_411 = kP9288_1 * S13202_411
P9292_411 = kP9292_1 * S13176_411
P9294_411 = kP9294_1 * S13203_411
P9296_411 = kP9296_1 * S13204_411
P9297_411 = kP9297*S13192_411
P9298_411 = kP9298_1 * S13205_411
P9375_411 = kP9375_1 * S13196_411
P9376_411 = kP9376_1 * S13019_411
P9377_411 = P8681_411
P9378_411 = kP9378_1 * S13018_411
P8545_411_1 = kP8545 * S12981_411
P8545_411 =  IF TIME >= -1   AND TIME <= 4 THEN kP8545_2*(IKKa_mRNAdataTABBY^kP8545_3/(kP8545_1^kP8545_3+IKKa_mRNAdataTABBY^kP8545_3+epsilon)) ELSE P8545_411_1
P8546_411_1 = kP8546 * S12984_411
P8546_411 =  IF TIME >= -1   AND TIME <= 4 THEN kP8546_2*(IKKb_mRNAdataTABBY^kP8546_3/(kP8546_1^kP8546_3+IKKb_mRNAdataTABBY^kP8546_3+epsilon)) ELSE P8546_411_1
P8547_411_1 = kP8547 * S12987_411
P8547_411 =  IF TIME >= -1   AND TIME <= 4 THEN kP8547_2*(IkBa_mRNAdataTABBY^kP8547_3/(kP8547_1^kP8547_3+IkBa_mRNAdataTABBY^kP8547_3+epsilon)) ELSE P8547_411_1
P8548_411_1 = kP8548 * S12973_411
P8548_411 =  IF TIME >= -1   AND TIME <= 4 THEN kP8548_2*(NFkB1_mRNAdataTABBY^kP8548_3/(kP8548_1^kP8548_3+NFkB1_mRNAdataTABBY^kP8548_3+epsilon)) ELSE P8548_411_1
P8549_411_1 = kP8549 * S12977_411
P8549_411 =  IF TIME >= -1   AND TIME <= 4 THEN kP8549_2*(RelA_mRNAdataTABBY^kP8549_3/(kP8549_1^kP8549_3+RelA_mRNAdataTABBY^kP8549_3+epsilon)) ELSE P8549_411_1
P8550_411_1 = kP8550 * S12936_411
P8550_411 =  IF TIME >= -1   AND TIME <= 4 THEN kP8550_2*(Eda_mRNAdataTABBY^kP8550_3/(kP8550_1^kP8550_3+Eda_mRNAdataTABBY^kP8550_3+epsilon)) ELSE P8550_411_1
P8551_411_1 = kP8551 * S12935_411
P8551_411 =  IF TIME >= -1   AND TIME <= 4 THEN kP8551_2*(EdaR_mRNAdataTABBY^kP8551_3/(kP8551_1^kP8551_3+EdaR_mRNAdataTABBY^kP8551_3+epsilon)) ELSE P8551_411_1
P8552_411_1 = kP8552 * S13009_411
P8552_411 =  IF TIME >= -1   AND TIME <= 4 THEN kP8552_2*(FGF10_mRNAdataTABBY^kP8552_3/(kP8552_1^kP8552_3+FGF10_mRNAdataTABBY^kP8552_3+epsilon)) ELSE P8552_411_1
P8553_411_1 = kP8553 * S13033_411
P8553_411 =  IF TIME >= -1   AND TIME <= 4 THEN kP8553_2*(FGFR2_mRNAdataTABBY^kP8553_3/(kP8553_1^kP8553_3+FGFR2_mRNAdataTABBY^kP8553_3+epsilon)) ELSE P8553_411_1
P8560_411_1 = kP8560 * S13034_411
P8560_411 =  IF TIME >= -1   AND TIME <= 4 THEN kP8560_2*(Edaradd_mRNAdataTABBY^kP8560_3/(kP8560_1^kP8560_3+Edaradd_mRNAdataTABBY^kP8560_3+epsilon)) ELSE P8560_411_1
P8561_411_1 = kP8561 * S12990_411
P8561_411 =  IF TIME >= -1   AND TIME <= 4 THEN kP8561_2*(TRAF2_mRNAdataTABBY^kP8561_3/(kP8561_1^kP8561_3+TRAF2_mRNAdataTABBY^kP8561_3+epsilon)) ELSE P8561_411_1
P8562_411_1 = kP8562 * S12991_411
P8562_411 =  IF TIME >= -1   AND TIME <= 4 THEN kP8562_2*(TRAF6_mRNAdataTABBY^kP8562_3/(kP8562_1^kP8562_3+TRAF6_mRNAdataTABBY^kP8562_3+epsilon)) ELSE P8562_411_1
P8566_411_1 = kP8566 * S13002_411
P8566_411 =  IF TIME >= -1   AND TIME <= 4 THEN kP8566_2*(TNF_mRNAdataTABBY^kP8566_3/(kP8566_1^kP8566_3+TNF_mRNAdataTABBY^kP8566_3+epsilon)) ELSE P8566_411_1
P8616_411_1 = kP8616 *  S12999_411
P8616_411 =  IF TIME >= -1   AND TIME <= 4 THEN kP8616_2*(Cmyc_mRNAdataTABBY^kP8616_3/(kP8616_1^kP8616_3+Cmyc_mRNAdataTABBY^kP8616_3+epsilon)) ELSE P8616_411_1
P8677_411_1 = kP8677 * S13031_411
P8677_411 =  IF TIME >= -1   AND TIME <= 4 THEN kP8677_2*(PI3K_mRNAdataTABBY^kP8677_3/(kP8677_1^kP8677_3+PI3K_mRNAdataTABBY^kP8677_3+epsilon)) ELSE P8677_411_1
P8678_411_1 = kP8678 * S13029_411
P8678_411 =  IF TIME >= -1   AND TIME <= 4 THEN kP8678_2*(ERK1_mRNAdataTABBY^kP8678_3/(kP8678_1^kP8678_3+ERK1_mRNAdataTABBY^kP8678_3+epsilon)) ELSE P8678_411_1
P8679_411_1 = kP8679 * S13030_411
P8679_411 =  IF TIME >= -1   AND TIME <= 4 THEN kP8679_2*(ERK2_mRNAdataTABBY^kP8679_3/(kP8679_1^kP8679_3+ERK2_mRNAdataTABBY^kP8679_3+epsilon)) ELSE P8679_411_1
P8680_411_1 = kP8680 *  S13032_411
P8680_411 =  IF TIME >= -1   AND TIME <= 4 THEN kP8680_2*(Akt_mRNAdataTABBY^kP8680_3/(kP8680_1^kP8680_3+Akt_mRNAdataTABBY^kP8680_3+epsilon)) ELSE P8680_411_1
P8681_411_1 = kP8681 * S13028_411
P8681_411 =  IF TIME >= -1   AND TIME <= 4 THEN kP8681_2*(STAT3_mRNAdataTABBY^kP8681_3/(kP8681_1^kP8681_3+STAT3_mRNAdataTABBY^kP8681_3+epsilon)) ELSE P8681_411_1
P9259_411_1 = kP9259*S13180_411
P9259_411 =  IF TIME >= -1   AND TIME <= 4 THEN kP9259_2*(TGFa_mRNAdataTABBY^kP9259_3/(kP9259_1^kP9259_3+TGFa_mRNAdataTABBY^kP9259_3+epsilon)) ELSE P9259_411_1
P9260_411_1 = kP9260 * S13187_411
P9260_411 =  IF TIME >= -1   AND TIME <= 4 THEN kP9260_2*(EGFR_mRNAdataTABBY^kP9260_3/(kP9260_1^kP9260_3+EGFR_mRNAdataTABBY^kP9260_3+epsilon)) ELSE P9260_411_1
P9284_411_1 = kP9284*S13189_411
P9284_411 =  IF TIME >= -1   AND TIME <= 4 THEN kP9284_2*(EGF_mRNAdataTABBY^kP9284_3/(kP9284_1^kP9284_3+EGF_mRNAdataTABBY^kP9284_3+epsilon)) ELSE P9284_411_1
P9293_411_1 = kP9293*S13197_411
P9293_411 =  IF TIME >= -1   AND TIME <= 4 THEN kP9293_2*(FGF8_mRNAdataTABBY^kP9293_3/(kP9293_1^kP9293_3+ERK1_mRNAdataTABBY^kP9293_3+epsilon)) ELSE P9293_411_1
P9295_411_1 = kP9295*S13194_411
P9295_411 =  IF TIME >= -1   AND TIME <= 4 THEN kP9295_2*(Shh_mRNAdataTABBY^kP9295_3/(kP9295_1^kP9295_3+Shh_mRNAdataTABBY^kP9295_3+epsilon)) ELSE P9295_411_1
INIT S2366_411 = 100000
INIT S5547_411 = 5.00E+06
INIT S10004_411 = 0
INIT S10005_411 = 1.00E+07
INIT S10006_411 = 0
INIT S10009_411 = 100000
INIT S10011_411 = 0
INIT S10012_411 = 2000
INIT S10032_411 = 0
INIT S10033_411 = 2000
INIT S10034_411 = 2000
INIT S10035_411 = 2000
INIT S10038_411 = 5.00E+06
INIT S12935_411 = 5.00E+06
INIT S12936_411 = 5.00E+06
INIT S12938_411 = 0
INIT S12939_411 = 100000
INIT S12940_411 = 0
INIT S12941_411 = 0
INIT S12942_411 = 0
INIT S12943_411 = 0
INIT S12944_411 = 0
INIT S12947_411 = 0
INIT S12948_411 = 1.00E+07
INIT S12949_411 = 0
INIT S12950_411 = 0
INIT S12951_411 = 3.00E+07
INIT S12952_411 = 6.00E+07
INIT S12956_411 = 0
INIT S12957_411 = 0
INIT S12958_411 = 50000
INIT S12959_411 = 0
INIT S12961_411 = 0
INIT S12970_411 = 0
INIT S12971_411 = 2000
INIT S12972_411 = 0
INIT S12973_411 = 5.00E+06
INIT S12974_411 = 5.00E+06
INIT S12975_411 = 2000
INIT S12976_411 = 0
INIT S12977_411 = 5.00E+06
INIT S12978_411 = 0
INIT S12979_411 = 2000
INIT S12980_411 = 0
INIT S12981_411 = 5.00E+06
INIT S12982_411 = 2000
INIT S12983_411 = 0
INIT S12984_411 = 5.00E+06
INIT S12985_411 = 2000
INIT S12986_411 = 0
INIT S12987_411 = 5.00E+06
INIT S12988_411 = 2000
INIT S12989_411 = 0
INIT S12990_411 = 5.00E+06
INIT S12991_411 = 5.00E+06
INIT S12992_411 = 0
INIT S12993_411 = 2000
INIT S12994_411 = 2000
INIT S12995_411 = 0
INIT S12996_411 = 5.00E+06
INIT S12997_411 = 0
INIT S12998_411 = 2000
INIT S12999_411 = 5.00E+06
INIT S13000_411 = 0
INIT S13001_411 = 2000
INIT S13002_411 = 5.00E+06
INIT S13003_411 = 0
INIT S13004_411 = 2000
INIT S13005_411 = 5.00E+06
INIT S13006_411 = 0
INIT S13008_411 = 2000
INIT S13009_411 = 1.00E+06
INIT S13010_411 = 0
INIT S13011_411 = 2000
INIT S13012_411 = 5.00E+06
INIT S13013_411 = 100000
INIT S13014_411 = 0
INIT S13015_411 = 0
INIT S13016_411 = 1.00E+08
INIT S13017_411 = 0
INIT S13018_411 = 1.00E+06
INIT S13019_411 = 0
INIT S13020_411 = 10000
INIT S13021_411 = 0
INIT S13022_411 = 0
INIT S13025_411 = 0
INIT S13027_411 = 0
INIT S13028_411 = 5.00E+06
INIT S13029_411 = 5.00E+06
INIT S13030_411 = 5.00E+06
INIT S13031_411 = 5.00E+06
INIT S13032_411 = 5.00E+06
INIT S13033_411 = 5.00E+06
INIT S13034_411 = 5.00E+06
INIT S13035_411 = 0
INIT S13036_411 = 1.00E+07
INIT S13037_411 = 0
INIT S13045_411 = 0
INIT S13046_411 = 0
INIT S13174_411 = 1.00E+07
INIT S13175_411 = 2.50E+07
INIT S13176_411 = 2.50E+07
INIT S13177_411 = 5.00E+06
INIT S13178_411 = 2000
INIT S13179_411 = 0
INIT S13180_411 = 0
INIT S13182_411 = 0
INIT S13183_411 = 0
INIT S13184_411 = 0
INIT S13185_411 = 0
INIT S13186_411 = 0
INIT S13187_411 = 0
INIT S13188_411 = 2000
INIT S13189_411 = 0
INIT S13190_411 = 0
INIT S13191_411 = 2000
INIT S13192_411 = 0
INIT S13193_411 = 0
INIT S13194_411 = 0
INIT S13195_411 = 2000
INIT S13196_411 = 0
INIT S13197_411 = 0
INIT S13198_411 = 2000
INIT S13199_411 = 0
INIT S13200_411 = 0
INIT S13201_411 = 0
INIT S13202_411 = 0
INIT S13203_411 = 0
INIT S13204_411 = 0
INIT S13205_411 = 0
 
{Experiment 2 ID is 410}
{copy of experiment 402 (protein synthesis ff)}
d/dt(S2366_410) = P8678_410 - P8610_410 - P8686_410
d/dt(S5547_410) = P8547_410 + P8735_410 - P8543_410 - P8697_410 - P9248_410
d/dt(S10004_410) = P8556_410 + P8727_410 - P2831_410 - P8699_410
d/dt(S10005_410) = P8557_410 + P8727_410 - P2831_410 - P8730_410
d/dt(S10006_410) = P2831_410 + P8731_410 + P8732_410 - P2852_410 - P8615_410 - P8727_410
d/dt(S10009_410) = P8565_410 + P8726_410 - P2833_410 - P8700_410
S10010_410 = 100000
d/dt(S10011_410) = P2833_410 + P8733_410 - P8533_410 - P8726_410
d/dt(S10012_410) = P8657_410 - P8584_410
d/dt(S10032_410) = P2852_410 - P8731_410
d/dt(S10033_410) = P8658_410 - P8578_410
d/dt(S10034_410) = P8736_410 - P8709_410
d/dt(S10035_410) = P8646_410 - P8604_410
d/dt(S10038_410) = P8585_410 - P8639_410
S11136_410 = 50000
d/dt(S12935_410) = P8605_410 - P8631_410
d/dt(S12936_410) = P8710_410 - P8632_410
d/dt(S12938_410) = P8533_410 - P8733_410
d/dt(S12939_410) = P8558_410 + P8728_410 - P8534_410 - P8701_410
d/dt(S12940_410) = P8559_410 + P8728_410 - P8534_410 - P8729_410
d/dt(S12941_410) = P8534_410 - P8728_410
d/dt(S12942_410) = P8544_410 - P8535_410 - P8734_410
d/dt(S12943_410) = P8535_410 - P8752_410
d/dt(S12944_410) = P8543_410 - P8540_410 - P8735_410
d/dt(S12947_410) = P8542_410 + P9292_410 - P8539_410
d/dt(S12948_410) = P8539_410 + P8644_410 + P8645_410 + P8646_410 + P8647_410 + P8648_410 + P8649_410 + P8650_410 + P8651_410 + P8653_410 + P8654_410 + P8655_410 + P8656_410 + P8657_410 + P8658_410 + P8684_410 + P8736_410 + P9272_410 + P9276_410 + P9281_410 + P9375_410 - P8578_410 - P8579_410 - P8582_410 - P8584_410 - P8586_410 - P8588_410 - P8590_410 - P8593_410 - P8594_410 - P8596_410 - P8598_410 - P8600_410 - P8602_410 - P8604_410 - P8608_410 - P8709_410 - P8737_410 - P9249_410 - P9271_410 - P9275_410 - P9277_410 - P9280_410
d/dt(S12949_410) = P8540_410 - P8541_410
d/dt(S12950_410) = P8541_410 - P8542_410
d/dt(S12951_410) = P8548_410 + P8735_410 - P8543_410 - P8698_410
d/dt(S12952_410) = P8549_410 + P8735_410 - P8543_410 - P8696_410
S12953_410 = 50000
S12954_410 = 50000
d/dt(S12956_410) = P8550_410 - P8556_410
d/dt(S12957_410) = P8551_410 - P8557_410
d/dt(S12958_410) = P8560_410 + P8731_410 + P8732_410 - P2852_410 - P8615_410 - P8694_410
d/dt(S12959_410) = P8552_410 - P8558_410
S12960_410 = 1E6
d/dt(S12961_410) = P8566_410 - P8565_410
S12963_410 = 100000
S12964_410 = 100000
d/dt(S12970_410) = P8578_410 - P8658_410
d/dt(S12971_410) = P8645_410 - P8579_410
d/dt(S12972_410) = P8579_410 - P8645_410
d/dt(S12973_410) = P8580_410 - P8627_410
d/dt(S12974_410) = P8581_410 - P8642_410
d/dt(S12975_410) = P8684_410 - P8582_410
d/dt(S12976_410) = P8582_410 - P8684_410
d/dt(S12977_410) = P8583_410 - P8629_410
d/dt(S12978_410) = P8584_410 - P8657_410
d/dt(S12979_410) = P8648_410 - P8586_410
d/dt(S12980_410) = P8586_410 - P8648_410
d/dt(S12981_410) = P8587_410 - P8637_410
d/dt(S12982_410) = P8649_410 - P8588_410
d/dt(S12983_410) = P8588_410 - P8649_410
d/dt(S12984_410) = P8589_410 - P8630_410
d/dt(S12985_410) = P8647_410 - P8590_410
d/dt(S12986_410) = P8590_410 - P8647_410
d/dt(S12987_410) = P8591_410 - P8628_410
d/dt(S12988_410) = P8651_410 - P8593_410
d/dt(S12989_410) = P8593_410 - P8651_410
d/dt(S12990_410) = P8592_410 - P8636_410
d/dt(S12991_410) = P8595_410 - P8633_410
d/dt(S12992_410) = P8594_410 - P8644_410
d/dt(S12993_410) = P8644_410 - P8594_410
d/dt(S12994_410) = P8655_410 - P8596_410
d/dt(S12995_410) = P8596_410 - P8655_410
d/dt(S12996_410) = P8597_410 - P8641_410
d/dt(S12997_410) = P8598_410 - P8653_410
d/dt(S12998_410) = P8653_410 - P8598_410
d/dt(S12999_410) = P8599_410 - P8634_410
d/dt(S13000_410) = P8600_410 + P8745_410 - P8650_410 - P8744_410
d/dt(S13001_410) = P8650_410 - P8600_410
d/dt(S13002_410) = P8601_410 - P8626_410
d/dt(S13003_410) = P8602_410 - P8654_410
d/dt(S13004_410) = P8654_410 - P8602_410
d/dt(S13005_410) = P8603_410 - P8638_410
d/dt(S13006_410) = P8604_410 - P8646_410
d/dt(S13008_410) = P8714_410 - P8707_410
d/dt(S13009_410) = P8607_410 - P8635_410
d/dt(S13010_410) = P8608_410 - P8656_410
d/dt(S13011_410) = P8656_410 - P8608_410
d/dt(S13012_410) = P8713_410 - P8640_410
d/dt(S13013_410) = P8679_410 - P8611_410 - P8687_410
d/dt(S13014_410) = P8610_410 - P8750_410
d/dt(S13015_410) = P8611_410 - P8751_410
d/dt(S13016_410) = P8616_410 - P8612_410 - P8688_410
d/dt(S13017_410) = P8612_410 - P8749_410
d/dt(S13018_410) = P9377_410 - P8613_410 - P9378_410
d/dt(S13019_410) = P8613_410 - P9376_410
d/dt(S13020_410) = P8681_410 - P8614_410 - P8685_410
d/dt(S13021_410) = P8614_410 - P8754_410
d/dt(S13022_410) = P8615_410 - P8732_410
d/dt(S13025_410) = P8663_410 - P8753_410
S13026_410 = 50000
d/dt(S13027_410) = P8664_410 - P8748_410
d/dt(S13028_410) = P8665_410 - P8671_410
d/dt(S13029_410) = P8666_410 - P8672_410
d/dt(S13030_410) = P8667_410 - P8673_410
d/dt(S13031_410) = P8668_410 - P8674_410
d/dt(S13032_410) = P8669_410 - P8675_410
d/dt(S13033_410) = P8670_410 - P8676_410
d/dt(S13034_410) = P8682_410 - P8683_410
d/dt(S13035_410) = P8709_410 + P8747_410 - P8736_410 - P8746_410
d/dt(S13036_410) = P8712_410 + P8714_410 + P8745_410 + P8747_410 - P8707_410 - P8738_410 - P8744_410 - P8746_410
d/dt(S13037_410) = P8707_410 - P8714_410
d/dt(S13045_410) = P8744_410 - P8745_410
d/dt(S13046_410) = P8746_410 - P8747_410
d/dt(S13174_410) = P9251_410 + P9254_410 - P9252_410 - P9253_410
d/dt(S13175_410) = P9249_410 - P9247_410
d/dt(S13176_410) = P9247_410 - P9292_410
d/dt(S13177_410) = P9248_410 - P9249_410
d/dt(S13178_410) = P9254_410 - P9253_410
d/dt(S13179_410) = P9253_410 - P9254_410
d/dt(S13180_410) = P9255_410 - P9256_410
d/dt(S13182_410) = P9260_410 - P9261_410
d/dt(S13183_410) = P9261_410 + P9266_410 + P9288_410 - P9263_410 - P9265_410 - P9287_410
d/dt(S13184_410) = P9262_410 + P9266_410 - P9264_410 - P9265_410
d/dt(S13185_410) = P9259_410 - P9262_410
d/dt(S13186_410) = P9265_410 - P9266_410
d/dt(S13187_410) = P9267_410 - P9268_410
d/dt(S13188_410) = P9272_410 - P9271_410
d/dt(S13189_410) = P9269_410 - P9270_410
d/dt(S13190_410) = P9271_410 - P9272_410
d/dt(S13191_410) = P9276_410 - P9275_410
d/dt(S13192_410) = P9274_410 - P9273_410
d/dt(S13193_410) = P9275_410 - P9276_410
d/dt(S13194_410) = P9278_410 - P9279_410
d/dt(S13195_410) = P9375_410 - P9277_410
d/dt(S13196_410) = P9277_410 - P9375_410
d/dt(S13197_410) = P9282_410 - P9283_410
d/dt(S13198_410) = P9281_410 - P9280_410
d/dt(S13199_410) = P9280_410 - P9281_410
d/dt(S13200_410) = P9284_410 - P9285_410
d/dt(S13201_410) = P9285_410 + P9288_410 - P9286_410 - P9287_410
d/dt(S13202_410) = P9287_410 - P9288_410
d/dt(S13203_410) = P9293_410 - P9294_410
d/dt(S13204_410) = P9295_410 - P9296_410
d/dt(S13205_410) = P9297_410 - P9298_410
P2831_410 = kP2831_1 * S10004_410 * S10005_410
P2833_410 = kP2833_1 * S10010_410 * S10009_410
P2852_410 = kP2852_1 * S12964_410 * S12958_410 * S10006_410
P8533_410 = kP8533_1 * S10011_410 * S12963_410
P8534_410 = kP8534_1 * S12939_410 * S12940_410
P8535_410 = kP8535_1*S12942_410*((kP8535_2*S13027_410^kP8535_3/(kP8535_4^kP8535_3+S13027_410^kP8535_3+epsilon)) +(kP8535_5*S13022_410^kP8535_6/(kP8535_7^kP8535_6+S13022_410^kP8535_6+epsilon)) + (kP8535_8*S10032_410^kP8535_9/(kP8535_10^kP8535_9+S10032_410^kP8535_9+epsilon)) +(kP8535_11*S12938_410^kP8535_12/(kP8535_13^kP8535_12+S12938_410^kP8535_12+epsilon)))
P8539_410 = kP8539_1 * S12947_410
P8540_410 = kP8540_1* S12944_410* (S12943_410^kP8540_3/(kP8540_2^kP8540_3+S12943_410^kP8540_3+epsilon))
P8541_410 = kP8541_1 * S12949_410
P8542_410 = kP8542_1 * S12950_410
P8543_410 = kP8543_1 * S12952_410 * S12951_410 * S5547_410
P8544_410 = kP8544_1 * S12954_410 * S12953_410
P8556_410 = kP8556_1 * S12956_410
P8557_410 = kP8557_1 * S12957_410
P8558_410 = kP8558_1 * S12959_410
P8559_410 = kP8559_1 * S12960_410
P8565_410 = kP8565_1 * S12961_410
P8578_410 = kP8578_1 * S12948_410 * S10033_410
P8579_410 = kP8579_1 * S12948_410 * S12971_410
P8580_410 = kP8580_2*( S12972_410^kP8580_3 /(kP8580_1^kP8580_3 + S12972_410^kP8580_3+epsilon ))+kP8580_5 *( S13205_410^kP8580_6 /(kP8580_4 ^kP8580_6 +S13205_410^kP8580_6+epsilon))
P8581_410 = kP8581_2*( S12970_410^kP8581_3 /(kP8581_1^kP8581_3 + S12970_410^kP8581_3 +epsilon))
P8582_410 = kP8582_1 * S12948_410 * S12975_410
P8583_410 = kP8583_2* ( S12976_410^kP8583_3  /(kP8583_1^kP8583_3  + S12976_410^kP8583_3 +epsilon ))
P8584_410 = kP8584_1 * S12948_410 * S10012_410
P8585_410 = kP8585_2*( S12978_410^kP8585_3 /(kP8585_1^kP8585_3 + S12978_410^kP8585_3+ epsilon))
P8586_410 = kP8586_1 * S12948_410 * S12979_410
P8587_410 = kP8587_2*( S12980_410^kP8587_3  /(kP8587_1^kP8587_3  + S12980_410^kP8587_3 +epsilon))
P8588_410 = kP8588_1 * S12948_410 * S12982_410
P8589_410 = kP8589_2*( S12983_410^kP8589_3 /(kP8589_1 ^kP8589_3 + S12983_410^kP8589_3 +epsilon))
P8590_410 = kP8590_1 * S12948_410 * S12985_410
P8591_410 =  kP8591_2 *(S12986_410^kP8591_3 /(kP8591_1^kP8591_3 + S12986_410^kP8591_3+ epsilon ))
P8592_410 =  kP8592_2*( S12989_410^kP8592_3 /(kP8592_1^kP8592_3 + S12989_410^kP8592_3+epsilon ))
P8593_410 = kP8593_1 * S12948_410 * S12988_410
P8594_410 = kP8594_1 * S12948_410 * S12993_410
P8595_410 = kP8595_2*( S12992_410^kP8595_3 /(kP8595_1^kP8595_3 + S12992_410^kP8595_3 +epsilon))
P8596_410 = kP8596_1 * S12948_410 * S12994_410
P8597_410 = kP8597_2*(  S12995_410^kP8597_3/(kP8597_1 ^kP8597_3 +  S12995_410  ^kP8597_3+epsilon ))
P8598_410 = kP8598_1 * S12948_410 * S12998_410
P8599_410 = kP8599_2*( S12997_410 ^kP8599_3 /(kP8599_1^kP8599_3  +  S12997_410^kP8599_3+ epsilon ))
P8600_410 = kP8600_1 * S12948_410 * S13001_410
P8601_410 = kP8601_2  *( S13000_410^kP8601_3 /(kP8601_1 ^kP8601_3 + S13000_410^kP8601_3 +epsilon))
P8602_410 = kP8602_1 * S12948_410 * S13004_410
P8603_410 =  kP8603_2 *( S13003_410^kP8603_3 /(kP8603_1^kP8603_3 + S13003_410^kP8603_3 +epsilon))
P8604_410 = kP8604_1 * S12948_410 * S10035_410
P8605_410 = kP8605_2*( S13006_410 ^kP8605_3 /(kP8605_1 ^kP8605_3 + S13006_410^kP8605_3 +epsilon))
P8607_410 = kP8607_2*( S13037_410^kP8607_3 /(kP8607_1^kP8607_3  + S13037_410^kP8607_3 +epsilon))
P8608_410 = kP8608_1 * S12948_410 * S13011_410
P8610_410 = kP8610_1 * S2366_410 * (S12941_410^kP8610_3 /(kP8610_2 ^kP8610_3 + S12941_410^kP8610_3 +epsilon))
P8611_410 = kP8611_1  * S13013_410 * (S12941_410^kP8611_3 /(kP8611_2 ^kP8611_3 + S12941_410^kP8611_3+ epsilon))
P8612_410 = kP8612_1 * S13016_410 * ((S13014_410^kP8612_3/(kP8612_2^kP8612_3+S13014_410^kP8612_3+epsilon))+(S13015_410^kP8612_5/(kP8612_4^kP8612_5+S13015_410^kP8612_5+epsilon)))
P8613_410 = kP8613_1 * S13018_410 * ((S13014_410^kP8613_3/(kP8613_2^kP8613_3+S13014_410^kP8613_3+epsilon))+(S13015_410^kP8613_5/(kP8613_4^kP8613_5+S13015_410^kP8613_5+epsilon)))
P8614_410 = kP8614_1 * S13020_410 * ((S13014_410^kP8614_3/(kP8614_2^kP8614_3+S13014_410^kP8614_3+epsilon))+(S13015_410^kP8614_5/(kP8614_4^kP8614_5+S13015_410^kP8614_5+epsilon)))
P8615_410 = kP8615_1 * S10006_410 * S12958_410 * S12963_410
P8626_410 = kP8626_1 * S13002_410
P8627_410 = kP8627_1 * S12973_410
P8628_410 = kP8628_1 * S12987_410
P8629_410 = kP8629_1 * S12977_410
P8630_410 = kP8630_1 * S12984_410
P8631_410 = kP8631_1 * S12935_410
P8632_410 = kP8632_1 * S12936_410
P8633_410 = kP8633_1 * S12991_410
P8634_410 = kP8634_1 * S12999_410
P8635_410 = kP8635_1 * S13009_410
P8636_410 = kP8636_1 * S12990_410
P8637_410 = kP8637_1 * S12981_410
P8638_410 = kP8638_1 * S13005_410
P8639_410 = kP8639_1 * S10038_410
P8640_410 = kP8640_1 * S13012_410
P8641_410 = kP8641_1 * S12996_410
P8642_410 = kP8642_1 * S12974_410
P8644_410 = kP8644_1 * S12992_410
P8645_410 = kP8645_1 * S12972_410
P8646_410 = kP8646_1 * S13006_410
P8647_410 = kP8647_1 * S12986_410
P8648_410 = kP8648_1 * S12980_410
P8649_410 = kP8649_1 * S12983_410
P8650_410 = kP8650_1 * S13000_410
P8651_410 = kP8651_1 * S12989_410
P8653_410 = kP8653_1 * S12997_410
P8654_410 = kP8654_1 * S13003_410
P8655_410 = kP8655_1 * S12995_410
P8656_410 = kP8656_1 * S13010_410
P8657_410 = kP8657_1 * S12978_410
P8658_410 = kP8658_1 * S12970_410
P8663_410 = kP8663_1 * S11136_410 * (S12941_410^kP8663_3 /(kP8663_2 ^kP8663_3 +S12941_410^kP8663_3+epsilon))
P8664_410 = kP8664_1*S13026_410*(S13025_410^kP8664_3/(kP8664_2^kP8664_3+S13025_410^kP8664_3+epsilon))
P8665_410 = STAT3mRNAsynthesis
P8666_410 = ERK1mRNAsynthesis
P8667_410 = ERK2mRNAsynthesis
P8668_410 = PI3KmRNAsynthesis
P8669_410 = AktmRNAsynthesis
P8670_410 = FGFR2mRNAsynthesis
P8671_410 = kP8671_1 * S13028_410
P8672_410 = kP8672_1 * S13029_410
P8673_410 = kP8673_1 * S13030_410
P8674_410 = kP8674_1 * S13031_410
P8675_410 = kP8675_1 * S13032_410
P8676_410 = kP8676_1 * S13033_410
P8682_410 = EdaraddmRNAsynthesis
P8683_410 = kP8683_1 * S13034_410
P8684_410 = kP8684_1 * S12976_410
P8685_410 = kP8685_1 * S13020_410
P8686_410 = kP8686_1 * S2366_410
P8687_410 = kP8687_1 * S13013_410
P8688_410 = kP8688_1 * S13016_410
P8689_410 = kP8689_1 * S11136_410
P8690_410 = kP8690_1 * S13026_410
P8691_410 = kP8691_1 * S12954_410
P8692_410 = kP8692_1 * S12953_410
P8693_410 = kP8693_1 * S12963_410
P8694_410 = kP8694_1 * S12958_410
P8695_410 = kP8695_1 * S12964_410
P8696_410 = kP8696_1 * S12952_410
P8697_410 = kP8697_1 * S5547_410
P8698_410 = kP8698_1 * S12951_410
P8699_410 = kP8699_1 * S10004_410
P8700_410 = kP8700_1 * S10009_410
P8701_410 = kP8701_1 * S12939_410
P8707_410 = kP8707_1 * S13036_410 * S13008_410
P8709_410 = kP8709_1 * S12948_410 * S10034_410
P8710_410 = kP8710_2*( S13035_410 ^kP8710_3 /(kP8710_1 ^kP8710_3 + S13035_410^kP8710_3 +epsilon))
P8712_410 = (kP8712_1+kP8712_4*S12941_410/kP8712_2)/(1+S12941_410/kP8712_2+S12938_410/kP8712_3+epsilon)
{P8712_410 = (kP8712_1/(1+S13022_410/kP8712_3+S10032_410/kP8712_4+epsilon))}
{P8713_410 = kP8713_2*( S13010_410^kP8713_3 /(kP8713_1^kP8713_3 + S13010_410^kP8713_3+epsilon ))}
P8713_410 = kP8713_4/(1+S13010_410/kP8713_5 + epsilon)
P8714_410 = kP8714_1 * S13037_410
P8726_410 = kP8726_1 * S10011_410
P8727_410 = kP8727_1 * S10006_410
P8728_410 = kP8728_1 * S12941_410
P8729_410 = kP8729_1 * S12940_410
P8730_410 = kP8730_1 * S10005_410
P8731_410 = kP8731_1 * S10032_410
P8732_410 = kP8732_1 * S13022_410
P8733_410 = kP8733_1 * S12938_410
P8734_410 = kP8734_1 * S12942_410
P8735_410 = kP8735_1 * S12944_410
P8736_410 = kP8736_1 * S13035_410
P8737_410 = kP8737_1 * S12948_410
P8738_410 = kP8738_1 * S13036_410
P8744_410 = kP8744_1 * S13036_410 * S13000_410
P8745_410 = kP8745_1 * S13045_410
P8746_410 = kP8746_1 * S13035_410 * S13036_410
P8747_410 = kP8747_1 * S13046_410
P8748_410 = kP8748_1 * S13027_410
P8749_410 = kP8749_1 * S13017_410
P8750_410 = kP8750_1 * S13014_410
P8751_410 = kP8751_1 * S13015_410
P8752_410 = kP8752_1 * S12943_410
P8753_410 = kP8753_1 * S13025_410
P8754_410 = kP8754_1 * S13021_410
P9247_410 = kP9247_1 * S13175_410
P9248_410 = kP9248_1 * S5547_410
P9249_410 = kP9249_1 * S13177_410 * S12948_410
P9251_410 = kP9251*S12941_410
P9252_410 = kP9252_1 * S13174_410
P9253_410 = kP9253_1 * S13174_410 * S13178_410
P9254_410 = kP9254_1 * S13179_410
P9255_410 = kP9255_2*(S13186_410^kP9255_3/(kP9255_1^kP9255_3+S13186_410^kP9255_3+epsilon))+kP9255_5*(S13179_410^kP9255_6/(kP9255_4^kP9255_6+S13179_410^kP9255_6+epsilon))
P9256_410 = kP9256_1 * S13180_410
P9261_410 = kP9261_1 * S13182_410
P9262_410 = kP9262_1 * S13185_410
P9263_410 = kP9263_1 * S13183_410
P9264_410 = kP9264_1 * S13184_410
P9265_410 = kP9265_1 * S13183_410 * S13184_410
P9266_410 = kP9266_1 * S13186_410
P9267_410 = kP9267_2*(S13186_410^kP9267_3/(kP9267_1^kP9267_3+S13186_410^kP9267_3+epsilon))
P9268_410 = kP9268_1 * S13187_410
P9269_410 = kP9269_1 / (1+S13190_410 / kP9269_2 + epsilon)
P9270_410 = kP9270_1 * S13189_410
P9271_410 = kP9271_1 * S13188_410 * S12948_410
P9272_410 = kP9272_1 * S13190_410
P9273_410 = kP9273_1 * S13192_410
P9274_410 = kP9274_1/(1+S13193_410/kP9274_2+epsilon)
P9275_410 = kP9275_1 * S12948_410 * S13191_410
P9276_410 = kP9276_1 * S13193_410
P9277_410 = kP9277_1 * S13195_410 * S12948_410
{P9278_410 = kP9278_1*(1+S13203_410/kP9278_2+S13196_410/kP9278_3)/(1+S13203_410/kP9278_2+S13196_410/kP9278_3+S13205_410/kP9278_4+epsilon)}
P9278_410 = kP9278_5*(S13203_410^kP9278_6/(kP9278_7^kP9278_6 + S13203_410^kP9278_6 + epsilon)) + kP9278_8*(S13196_410^kP9278_9/(kP9278_10^kP9278_9 + S13196_410^kP9278_9 + epsilon))
P9279_410 = kP9279_1 * S13194_410
P9280_410 = kP9280_1 * S13198_410 * S12948_410
P9281_410 = kP9281_1 * S13199_410
P9282_410 = kP9282_2*(S13199_410^kP9282_3/(kP9282_1^kP9282_3+S13199_410^kP9282_3+epsilon))+kP9282_5*(S13204_410^kP9282_6/(kP9282_4^kP9282_6+S13204_410^kP9282_6+epsilon))
P9283_410 = kP9283_1 * S13197_410
P9285_410 = kP9285_1 * S13200_410
P9286_410 = kP9286_1 * S13201_410
P9287_410 = kP9287_1 * S13183_410 * S13201_410
P9288_410 = kP9288_1 * S13202_410
P9292_410 = kP9292_1 * S13176_410
P9294_410 = kP9294_1 * S13203_410
P9296_410 = kP9296_1 * S13204_410
P9297_410 = kP9297*S13192_410
P9298_410 = kP9298_1 * S13205_410
P9375_410 = kP9375_1 * S13196_410
P9376_410 = kP9376_1 * S13019_410
P9377_410 = P8681_410
P9378_410 = kP9378_1 * S13018_410
P8545_410_1 = kP8545 * S12981_410
P8545_410 =  IF TIME >= -1   AND TIME <= 4 THEN kP8545_2*(IKKa_mRNAdataWT^kP8545_3/(kP8545_1^kP8545_3+IKKa_mRNAdataWT^kP8545_3+epsilon)) ELSE P8545_410_1
P8546_410_1 = kP8546 * S12984_410
P8546_410 =  IF TIME >= -1   AND TIME <= 4 THEN kP8546_2*(IKKb_mRNAdataWT^kP8546_3/(kP8546_1^kP8546_3+IKKb_mRNAdataWT^kP8546_3+epsilon)) ELSE P8546_410_1
P8547_410_1 = kP8547 * S12987_410
P8547_410 =  IF TIME >= -1   AND TIME <= 4 THEN kP8547_2*(IkBa_mRNAdataWT^kP8547_3/(kP8547_1^kP8547_3+IkBa_mRNAdataWT^kP8547_3+epsilon)) ELSE P8547_410_1
P8548_410_1 = kP8548 * S12973_410
P8548_410 =  IF TIME >= -1   AND TIME <= 4 THEN kP8548_2*(NFkB1_mRNAdataWT^kP8548_3/(kP8548_1^kP8548_3+NFkB1_mRNAdataWT^kP8548_3+epsilon)) ELSE P8548_410_1
P8549_410_1 = kP8549 * S12977_410
P8549_410 =  IF TIME >= -1   AND TIME <= 4 THEN kP8549_2*(RelA_mRNAdataWT^kP8549_3/(kP8549_1^kP8549_3+RelA_mRNAdataWT^kP8549_3+epsilon)) ELSE P8549_410_1
P8550_410_1 = kP8550 * S12936_410
P8550_410 =  IF TIME >= -1   AND TIME <= 4 THEN kP8550_2*(Eda_mRNAdataWT^kP8550_3/(kP8550_1^kP8550_3+Eda_mRNAdataWT^kP8550_3+epsilon)) ELSE P8550_410_1
P8551_410_1 = kP8551 * S12935_410
P8551_410 =  IF TIME >= -1   AND TIME <= 4 THEN kP8551_2*(EdaR_mRNAdataWT^kP8551_3/(kP8551_1^kP8551_3+EdaR_mRNAdataWT^kP8551_3+epsilon)) ELSE P8551_410_1
P8552_410_1 = kP8552 * S13009_410
P8552_410 =  IF TIME >= -1   AND TIME <= 4 THEN kP8552_2*(FGF10_mRNAdataWT^kP8552_3/(kP8552_1^kP8552_3+FGF10_mRNAdataWT^kP8552_3+epsilon)) ELSE P8552_410_1
P8553_410_1 = kP8553 * S13033_410
P8553_410 =  IF TIME >= -1   AND TIME <= 4 THEN kP8553_2*(FGFR2_mRNAdataWT^kP8553_3/(kP8553_1^kP8553_3+FGFR2_mRNAdataWT^kP8553_3+epsilon)) ELSE P8553_410_1
P8560_410_1 = kP8560 * S13034_410
P8560_410 =  IF TIME >= -1   AND TIME <= 4 THEN kP8560_2*(Edaradd_mRNAdataWT^kP8560_3/(kP8560_1^kP8560_3+Edaradd_mRNAdataWT^kP8560_3+epsilon)) ELSE P8560_410_1
P8561_410_1 = kP8561 * S12990_410
P8561_410 =  IF TIME >= -1   AND TIME <= 4 THEN kP8561_2*(TRAF2_mRNAdataWT^kP8561_3/(kP8561_1^kP8561_3+TRAF2_mRNAdataWT^kP8561_3+epsilon)) ELSE P8561_410_1
P8562_410_1 = kP8562 * S12991_410
P8562_410 =  IF TIME >= -1   AND TIME <= 4 THEN kP8562_2*(TRAF6_mRNAdataWT^kP8562_3/(kP8562_1^kP8562_3+TRAF6_mRNAdataWT^kP8562_3+epsilon)) ELSE P8562_410_1
P8566_410_1 = kP8566 * S13002_410
P8566_410 =  IF TIME >= -1   AND TIME <= 4 THEN kP8566_2*(TNF_mRNAdataWT^kP8566_3/(kP8566_1^kP8566_3+TNF_mRNAdataWT^kP8566_3+epsilon)) ELSE P8566_410_1
P8616_410_1 = kP8616 *  S12999_410
P8616_410 =  IF TIME >= -1   AND TIME <= 4 THEN kP8616_2*(Cmyc_mRNAdataWT^kP8616_3/(kP8616_1^kP8616_3+Cmyc_mRNAdataWT^kP8616_3+epsilon)) ELSE P8616_410_1
P8677_410_1 = kP8677 * S13031_410
P8677_410 =  IF TIME >= -1   AND TIME <= 4 THEN kP8677_2*(PI3K_mRNAdataWT^kP8677_3/(kP8677_1^kP8677_3+PI3K_mRNAdataWT^kP8677_3+epsilon)) ELSE P8677_410_1
P8678_410_1 = kP8678 * S13029_410
P8678_410 =  IF TIME >= -1   AND TIME <= 4 THEN kP8678_2*(ERK1_mRNAdataWT^kP8678_3/(kP8678_1^kP8678_3+ERK1_mRNAdataWT^kP8678_3+epsilon)) ELSE P8678_410_1
P8679_410_1 = kP8679 * S13030_410
P8679_410 =  IF TIME >= -1   AND TIME <= 4 THEN kP8679_2*(ERK2_mRNAdataWT^kP8679_3/(kP8679_1^kP8679_3+ERK2_mRNAdataWT^kP8679_3+epsilon)) ELSE P8679_410_1
P8680_410_1 = kP8680 *  S13032_410
P8680_410 =  IF TIME >= -1   AND TIME <= 4 THEN kP8680_2*(Akt_mRNAdataWT^kP8680_3/(kP8680_1^kP8680_3+Akt_mRNAdataWT^kP8680_3+epsilon)) ELSE P8680_410_1
P8681_410_1 = kP8681 * S13028_410
P8681_410 =  IF TIME >= -1   AND TIME <= 4 THEN kP8681_2*(STAT3_mRNAdataWT^kP8681_3/(kP8681_1^kP8681_3+STAT3_mRNAdataWT^kP8681_3+epsilon)) ELSE P8681_410_1
P9259_410_1 = kP9259*S13180_410
P9259_410 =  IF TIME >= -1   AND TIME <= 4 THEN kP9259_2*(TGFa_mRNAdataWT^kP9259_3/(kP9259_1^kP9259_3+TGFa_mRNAdataWT^kP9259_3+epsilon)) ELSE P9259_410_1
P9260_410_1 = kP9260 * S13187_410
P9260_410 =  IF TIME >= -1   AND TIME <= 4 THEN kP9260_2*(EGFR_mRNAdataWT^kP9260_3/(kP9260_1^kP9260_3+EGFR_mRNAdataWT^kP9260_3+epsilon)) ELSE P9260_410_1
P9284_410_1 = kP9284*S13189_410
P9284_410 =  IF TIME >= -1   AND TIME <= 4 THEN kP9284_2*(EGF_mRNAdataWT^kP9284_3/(kP9284_1^kP9284_3+EGF_mRNAdataWT^kP9284_3+epsilon)) ELSE P9284_410_1
P9293_410_1 = kP9293*S13197_410
P9293_410 =  IF TIME >= -1   AND TIME <= 4 THEN kP9293_2*(FGF8_mRNAdataWT^kP9293_3/(kP9293_1^kP9293_3+ERK1_mRNAdataWT^kP9293_3+epsilon)) ELSE P9293_410_1
P9295_410_1 = kP9295*S13194_410
P9295_410 =  IF TIME >= -1   AND TIME <= 4 THEN kP9295_2*(Shh_mRNAdataWT^kP9295_3/(kP9295_1^kP9295_3+Shh_mRNAdataWT^kP9295_3+epsilon)) ELSE P9295_410_1
INIT S2366_410 = 100000
INIT S5547_410 = 5.00E+06
INIT S10004_410 = 0
INIT S10005_410 = 1.00E+07
INIT S10006_410 = 0
INIT S10009_410 = 100000
INIT S10011_410 = 0
INIT S10012_410 = 2000
INIT S10032_410 = 0
INIT S10033_410 = 2000
INIT S10034_410 = 2000
INIT S10035_410 = 2000
INIT S10038_410 = 5.00E+06
INIT S12935_410 = 5.00E+06
INIT S12936_410 = 5.00E+06
INIT S12938_410 = 0
INIT S12939_410 = 100000
INIT S12940_410 = 0
INIT S12941_410 = 0
INIT S12942_410 = 0
INIT S12943_410 = 0
INIT S12944_410 = 0
INIT S12947_410 = 0
INIT S12948_410 = 1.00E+07
INIT S12949_410 = 0
INIT S12950_410 = 0
INIT S12951_410 = 3.00E+07
INIT S12952_410 = 6.00E+07
INIT S12956_410 = 0
INIT S12957_410 = 0
INIT S12958_410 = 50000
INIT S12959_410 = 0
INIT S12961_410 = 0
INIT S12970_410 = 0
INIT S12971_410 = 2000
INIT S12972_410 = 0
INIT S12973_410 = 5.00E+06
INIT S12974_410 = 5.00E+06
INIT S12975_410 = 2000
INIT S12976_410 = 0
INIT S12977_410 = 5.00E+06
INIT S12978_410 = 0
INIT S12979_410 = 2000
INIT S12980_410 = 0
INIT S12981_410 = 5.00E+06
INIT S12982_410 = 2000
INIT S12983_410 = 0
INIT S12984_410 = 5.00E+06
INIT S12985_410 = 2000
INIT S12986_410 = 0
INIT S12987_410 = 5.00E+06
INIT S12988_410 = 2000
INIT S12989_410 = 0
INIT S12990_410 = 5.00E+06
INIT S12991_410 = 5.00E+06
INIT S12992_410 = 0
INIT S12993_410 = 2000
INIT S12994_410 = 2000
INIT S12995_410 = 0
INIT S12996_410 = 5.00E+06
INIT S12997_410 = 0
INIT S12998_410 = 2000
INIT S12999_410 = 5.00E+06
INIT S13000_410 = 0
INIT S13001_410 = 2000
INIT S13002_410 = 5.00E+06
INIT S13003_410 = 0
INIT S13004_410 = 2000
INIT S13005_410 = 5.00E+06
INIT S13006_410 = 0
INIT S13008_410 = 2000
INIT S13009_410 = 1.00E+06
INIT S13010_410 = 0
INIT S13011_410 = 2000
INIT S13012_410 = 5.00E+06
INIT S13013_410 = 100000
INIT S13014_410 = 0
INIT S13015_410 = 0
INIT S13016_410 = 1.00E+08
INIT S13017_410 = 0
INIT S13018_410 = 1.00E+06
INIT S13019_410 = 0
INIT S13020_410 = 10000
INIT S13021_410 = 0
INIT S13022_410 = 0
INIT S13025_410 = 0
INIT S13027_410 = 0
INIT S13028_410 = 5.00E+06
INIT S13029_410 = 5.00E+06
INIT S13030_410 = 5.00E+06
INIT S13031_410 = 5.00E+06
INIT S13032_410 = 5.00E+06
INIT S13033_410 = 5.00E+06
INIT S13034_410 = 5.00E+06
INIT S13035_410 = 0
INIT S13036_410 = 1.00E+07
INIT S13037_410 = 0
INIT S13045_410 = 0
INIT S13046_410 = 0
INIT S13174_410 = 1.00E+07
INIT S13175_410 = 2.50E+07
INIT S13176_410 = 2.50E+07
INIT S13177_410 = 5.00E+06
INIT S13178_410 = 2000
INIT S13179_410 = 0
INIT S13180_410 = 0
INIT S13182_410 = 0
INIT S13183_410 = 0
INIT S13184_410 = 0
INIT S13185_410 = 0
INIT S13186_410 = 0
INIT S13187_410 = 0
INIT S13188_410 = 2000
INIT S13189_410 = 0
INIT S13190_410 = 0
INIT S13191_410 = 2000
INIT S13192_410 = 0
INIT S13193_410 = 0
INIT S13194_410 = 0
INIT S13195_410 = 2000
INIT S13196_410 = 0
INIT S13197_410 = 0
INIT S13198_410 = 2000
INIT S13199_410 = 0
INIT S13200_410 = 0
INIT S13201_410 = 0
INIT S13202_410 = 0
INIT S13203_410 = 0
INIT S13204_410 = 0
INIT S13205_410 = 0
epsilon = 1E-10
AktmRNAsynthesis = 2.00E+06
EdaraddmRNAsynthesis = 100
ERK1mRNAsynthesis = 100
ERK2mRNAsynthesis = 100
FGFR2mRNAsynthesis = 100
kP2831_1 = 1.00E-10
kP2833_1 = 0.0144
kP2852_1 = 1.44E-07
kP8533_1 = 0.00144
kP8534_1 = 5.00E-06
kP8535_1 = 0.1
kP8535_10 = 100000
kP8535_11 = 1000
kP8535_12 = 3
kP8535_13 = 3000
kP8535_2 = 1
kP8535_3 = 3
kP8535_4 = 100000
kP8535_5 = 5.00E+10
kP8535_6 = 3
kP8535_7 = 100000
kP8535_8 = kP8535_5
kP8535_9 = 3
kP8539_1 = 216
kP8540_1 = 100000
kP8540_2 = 50000
kP8540_3 = 3
kP8541_1 = 10
kP8542_1 = 10
kP8543_1 = 0.144
kP8544_1 = 0.00144
kP8545 = 0.1
kP8545_1 = 0.1
kP8545_2 = 1.00E+06
kP8545_3 = 2
kP8546 = 0.1
kP8546_1 = 0.1
kP8546_2 = 1.00E+06
kP8546_3 = 2
kP8547 = 0.1
kP8547_1 = 0.1
kP8547_2 = 1.00E+08
kP8547_3 = 2
kP8548 = 0.1
kP8548_1 = 0.1
kP8548_2 = 5.00E+07
kP8548_3 = 2
kP8549 = 0.1
kP8549_1 = 0.1
kP8549_2 = 5.00E+07
kP8549_3 = 2
kP8550 = 0.1
kP8550_1 = 0.1
kP8550_2 = 1.00E+06
kP8550_3 = 2
kP8551 = 0.1
kP8551_1 = 0.1
kP8551_2 = 1.00E+06
kP8551_3 = 2
kP8552 = 144
kP8552_1 = 0.1
kP8552_2 = 1.00E+06
kP8552_3 = 2
kP8553 = 144
kP8553_1 = 0.1
kP8553_2 = 1.00E+06
kP8553_3 = 2
kP8555_1 = 0.1
kP8555_2 = 1.00E+06
kP8555_3 = 2
kP8556_1 = 1.44
kP8557_1 = 144
kP8558_1 = 144
kP8559_1 = 144
kP8560 = 144
kP8560_1 = 0.1
kP8560_2 = 1.00E+06
kP8560_3 = 2
kP8561 = 144
kP8561_1 = 0.1
kP8561_2 = 1.00E+06
kP8561_3 = 2
kP8562 = 144
kP8562_1 = 0.1
kP8562_2 = 1.00E+06
kP8562_3 = 2
kP8564_1 = 144
kP8565_1 = 7200
kP8566 = 144
kP8566_1 = 0.1
kP8566_2 = 1.00E+06
kP8566_3 = 2
kP8578_1 = 1.44E-07
kP8579_1 = 0.00144
kP8580_1 = 0.1
kP8580_2 = 1.00E+06
kP8580_3 = 4
kP8580_4 = 0.1
kP8580_5 = 1.00E+06
kP8580_6 = 2
kP8581_1 = 100
kP8581_2 = 5.00E+06
kP8581_3 = 1
kP8582_1 = 1.00E-04
kP8583_1 = 1500
kP8583_2 = 7.00E+06
kP8583_2_ = 1
kP8583_3 = 2
kP8583_3_ = 4
kP8584_1 = 1.44E-05
kP8585_1 = 1100
kP8585_2 = 1.00E+08
kP8585_3 = 3
kP8586_1 = 1.00E-07
kP8587_1 = 900
kP8587_2 = 2.50E+08
kP8587_3 = 6.5
kP8588_1 = 1.44E-07
kP8589_1 = 1000
kP8589_2 = 5.00E+08
kP8589_3 = 8
kP8590_1 = 1.00E-07
kP8591_1 = 200
kP8591_2 = 5.00E+06
kP8591_3 = 4
kP8592_1 = 1000
kP8592_2 = 1.28E+06
kP8592_3 = 2
kP8593_1 = 1.40E-05
kP8594_1 = 1.44E-08
kP8595_1 = 800
kP8595_2 = 1.00E+09
kP8595_3 = 3
kP8596_1 = 1.44E-07
kP8597_1 = 1000
kP8597_2 = 1.00E+07
kP8597_3 = 4
kP8598_1 = 2.00E-05
kP8599_1 = 1500
kP8599_2 = 5.00E+07
kP8599_3 = 4
kP8600_1 = 1.44E-06
kP8601_1 = 1000
kP8601_2 = 5.00E+08
kP8601_3 = 8
kP8602_1 = 1.44E-04
kP8603_1 = 15000
kP8603_2 = 5.00E+07
kP8603_3 = 2
kP8604_1 = 1.44E-05
kP8605_1 = 1000
kP8605_2 = 3.00E+07
kP8605_3 = 8
kP8607_1 = 2000
kP8607_2 = 3.50E+07
kP8607_3 = 1
kP8608_1 = 5.00E-08
kP8610_1 = 14400
kP8610_2 = 5000
kP8610_3 = 3
kP8611_1 = 14400
kP8611_2 = 5000
kP8611_3 = 3
kP8612_1 = 1.00E+06
kP8612_2 = 50000
kP8612_3 = 3
kP8612_4 = 50000
kP8612_5 = 3
kP8613_1 = 1.00E+06
kP8614_1 = 1.00E+06
kP8614_2 = 5000
kP8614_3 = 3
kP8614_4 = 5000
kP8614_5 = 3
kP8615_1 = 1.44E-07
kP8616 = 0.1
kP8616_1 = 0.1
kP8616_2 = 1.00E+06
kP8616_3 = 2
kP8626_1 = 8
kP8627_1 = 0.4
kP8628_1 = 0.4
kP8629_1 = 0.1
kP8630_1 = 0.01
kP8631_1 = 10
kP8632_1 = 0.22
kP8633_1 = 0.01
kP8634_1 = 1.5
kP8635_1 = 16
kP8636_1 = 0.2
kP8637_1 = 0.1
kP8638_1 = 2
kP8639_1 = 0.8
kP8640_1 = 0.4
kP8641_1 = 0.6
kP8642_1 = 0.3
kP8644_1 = 10
kP8645_1 = 0.1
kP8646_1 = 1440
kP8647_1 = 10
kP8648_1 = 10
kP8649_1 = 10
kP8650_1 = 144
kP8651_1 = 10
kP8653_1 = 1440
kP8654_1 = 1440
kP8655_1 = 10
kP8656_1 = 10
kP8657_1 = 1440
kP8658_1 = 10

{kP8660_1 = 0.1
kP8660_2 = 1.00E+06
kP8660_3 = 2}

kP8663_1 = 5000
kP8663_2 = 5000
kP8663_3 = 3
kP8664_1 = 5000
kP8664_2 = 50000
kP8664_3 = 3

;kP8665_1 = 144
;kP8666_1 = 144
;kP8667_1 = 144
;kP8668_1 = 144

{kP8669_1 = 0.1
kP8669_2 = 1.00E+15
kP8669_3 = 4}

;kP8670_1 = 144

kP8671_1 = 0.4
kP8672_1 = 0.4
kP8673_1 = 0.4
kP8674_1 = 0.4
kP8675_1 = 0.4
kP8676_1 = 0.4
kP8677 = 0.1
kP8677_1 = 0.1
kP8677_2 = 1.00E+06
kP8677_3 = 2
kP8678 = 0.1
kP8678_1 = 0.1
kP8678_2 = 1.00E+06
kP8678_3 = 2
kP8679 = 0.1
kP8679_1 = 0.1
kP8679_2 = 1.00E+06
kP8679_3 = 2
kP8680 = 0.1
kP8681 = 0.1
kP8681_1 = 0.1
kP8681_2 = 1.00E+06
kP8681_3 = 2

; kP8682_1 = 1440

kP8683_1 = 0.1
kP8684_1 = 1440
kP8685_1 = 144
kP8686_1 = 144
kP8687_1 = 144
kP8688_1 = 144
kP8689_1 = 144
kP8690_1 = 144
kP8691_1 = 144
kP8692_1 = 144
kP8693_1 = 7200
kP8694_1 = 144
kP8695_1 = 7200
kP8696_1 = 144
kP8697_1 = 170
kP8698_1 = 144
kP8699_1 = 144
kP8700_1 = 7200
kP8701_1 = 50
kP8707_1 = 1.44E-04
kP8708_1 = 0.00144
kP8709_1 = 0.0144
kP8710_1 = 0.1
kP8710_2 = 5.00E+06
kP8710_3 = 4
kP8711_1 = 0.00144
kP8712 = 5760
kP8712_1 = 1.00E+06
kP8712_2 = 0.1
kP8712_3 = 0.1
kP8712_4 = 0.1
kP8713_1 = 1000
kP8713_2 = 5.00E+09
kP8713_3 = 6
kP8713_4 = 5e8
kP8713_5 = 5000
kP8714_1 = 1440
kP8715_1 = 0.1
kP8716_1 = 0.1
kP8726_1 = 144
kP8727_1 = 144
kP8728_1 = 1440
kP8729_1 = 1.44
kP8730_1 = 0.1
kP8731_1 = 1440
kP8732_1 = 1440
kP8733_1 = 1440
kP8734_1 = 0.1
kP8735_1 = 0.1
kP8736_1 = 1440
kP8737_1 = 1
kP8738_1 = 0.5
kP8744_1 = 1.44E-05
kP8745_1 = 60
kP8746_1 = 0.00144
kP8747_1 = 1440
kP8748_1 = 50
kP8749_1 = 0.1
kP8750_1 = 0.1
kP8751_1 = 0.1
kP8752_1 = 1
kP8753_1 = 10
kP8754_1 = 0.1
kP9247_1 = 864
kP9248_1 = 90
kP9249_1 = 0.001
kP9251 = 0.1
kP9252_1 = 0.1
kP9253_1 = 1.00E-06
kP9254_1 = 0.1
kP9255_1 = 0.1
kP9255_2 = 5.00E+06
kP9255_3 = 2
kP9255_4 = 0.1
kP9255_5 = 5.00E+06
kP9255_6 = 2
kP9256_1 = 0.1
kP9259 = 0.1
kP9260 = 0.1
kP9261_1 = 0.1
kP9262_1 = 0.1
kP9263_1 = 0.1
kP9264_1 = 0.1
kP9265_1 = 1.00E-06
kP9266_1 = 0.1
kP9267_1 = 0.1
kP9267_2 = 1.00E+06
kP9267_3 = 2
kP9268_1 = 0.1
kP9269_1 = 30
kP9269_2 = 7000
kP9270_1 = 10
kP9271_1 = 1.00E-06
kP9272_1 = 0.1
kP9273_1 = 0.1
kP9274_1 = 1.00E+06
kP9274_2 = 0.1
kP9275_1 = 0.001
kP9276_1 = 0.1
kP9277_1 = 0.001
kP9278_1 = 1.00E+06
kP9278_2 = 0.1
kP9278_3 = 0.1
kP9278_4 = 0.1
kP9278_5=1e6
kP9278_6 =2
kP9278_7 =1e5
kP9278_8 =1e6
kP9278_9 =2
kP9278_10 =400
kP9279_1 = 0.1
kP9280_1 = 0.001
kP9281_1 = 0.1
kP9282_1 = 0.1
kP9282_2 = 5.00E+06
kP9282_3 = 2
kP9282_4 = 0.1
kP9282_5 = 5.00E+06
kP9282_6 = 2
kP9283_1 = 0.1
kP9284 = 0.1
kP9285_1 = 0.1
kP9286_1 = 0.1
kP9287_1 = 1.00E-06
kP9288_1 = 0.1
kP9292_1 = 0.1
kP9293 = 0.1
kP9294_1 = 0.1
kP9295 = 0.1
kP9296_1 = 0.1
kP9297 = 0.1
kP9298_1 = 0.1
kP9375_1 = 0.1
kP9376_1 = 0.1
kP9378_1 = 0.1
PI3KmRNAsynthesis = 100
STAT3mRNAsynthesis = 100
ERK2_mRNAdataWT = GRAPH(TIME) (-1,1) (0,.65) (1,1) (2,1) (3,1) (4,.52)
kP8679_1 = .1
kP8679_2 = 1E6
kP8679_3 = 2
FGFR2_mRNAdataWT = GRAPH(TIME) (-1,1) (0,1) (1,1) (2,1) (3,1) (4,1)
kP8553_1 = .1
kP8553_2 = 1E6
kP8553_3 = 2
IkBa_mRNAdataWT = GRAPH(TIME) (-1,1) (0,1) (1,1.44) (2,1) (3,2.81) (4,3.28)
kP8547_1 = .1
kP8547_2 = 1.00E+08
kP8547_3 = 2
IKKa_mRNAdataWT = GRAPH(TIME) (-1,1) (0,1) (1,1) (2,1) (3,1) (4,1)
kP8545_1 = .1
kP8545_2 = 1.00E+06
kP8545_3 = 2
IKKb_mRNAdataWT = GRAPH(TIME) (-1,1) (0,1) (1,1) (2,1) (3,1) (4,1)
kP8546_1 = .1
kP8546_2 = 1E6
kP8546_3 = 2
NFkB1_mRNAdataWT = GRAPH(TIME) (-1,1) (0,.25) (1,.17) (2,.34) (3,1) (4,1)
kP8548_1 = .1
kP8548_2 = 5.00E+07
kP8548_3 = 2
PI3K_mRNAdataWT = GRAPH(TIME) (-1,1) (0,.82) (1,1) (2,.86) (3,1) (4,1)
kP8677_1 = .1
kP8677_2 = 1E6
kP8677_3 = 2
RelA_mRNAdataWT = GRAPH(TIME) (-1,1) (0,2.28) (1,1.99) (2,2.34) (3,3.64) (4,1)
kP8549_1 = .1
kP8549_2 = 5.00E+07
kP8549_3 = 2
STAT3_mRNAdataWT = GRAPH(TIME) (-1,1) (0,1) (1,1) (2,1) (3,1.88) (4,1)
kP8681_1 = .1
kP8681_2 = 1E6
kP8681_3 = 2
TNF_mRNAdataWT = GRAPH(TIME) (-1,1) (0,.09) (1,.07) (2,.06) (3,4.98) (4,1)
kP8566_1 = .1
kP8566_2 = 1E6
kP8566_3 = 2
TRAF2_mRNAdataWT = GRAPH(TIME) (-1,1) (0,1) (1,1) (2,1) (3,1.34) (4,1)
kP8561_1 = .1
kP8561_2 = 1E6
kP8561_3 = 2
TRAF6_mRNAdataWT = GRAPH(TIME) (-1,1) (0,.74) (1,1) (2,1) (3,1.45) (4,1)
kP8562_1 = .1
kP8562_2 = 1E6
kP8562_3 = 2
Cmyc_mRNAdataWT = GRAPH(TIME) (-1,1) (0,.51) (1,.57) (2,.47) (3,1) (4,.61)
kP8616_1 = .1
kP8616_2 = 1E6
kP8616_3 = 2
Eda_mRNAdataWT = GRAPH(TIME) (-1,1) (0,.32) (1,.27) (2,.49) (3,.74) (4,.67)
kP8550_1 = .1
kP8550_2 = 1E6
kP8550_3 = 2
EdaR_mRNAdataWT = GRAPH(TIME) (-1,1) (0,.18) (1,.1) (2,.23) (3,.45) (4,.67)
kP8551_1 = .1
kP8551_2 = 1E6
kP8551_3 = 2
FGF10_mRNAdataWT = GRAPH(TIME) (-1,1) (0,29.01) (1,23.84) (2,25.29) (3,.24) (4,1)
kP8552_1 = .1
kP8552_2 = 1E6
kP8552_3 = 2
Akt_mRNAdataWT = GRAPH(TIME) (-1,1) (0,1) (1,1) (2,1) (3,1) (4,1)
kP8680_1 = 0.1
kP8680_2 = 1.00E+06
kP8680_3 = 2
Edaradd_mRNAdataWT = GRAPH(TIME) (-1,1) (0,1) (1,.54) (2,.58) (3,.52) (4,.54)
kP8560_1 = .1
kP8560_2 = 1.00E+06
kP8560_3 = 2
ERK1_mRNAdataWT = GRAPH(TIME) (-1,1) (0,1) (1,1) (2,1) (3,2.42) (4,1)
kP8678_1 = .1
kP8678_2 = 1E6
kP8678_3 = 2
ERK2_mRNAdataTABBY = GRAPH(TIME) (0,1) (1,1) (2,1) (3,0.64) (4,1)
kP8679_1 = .1
kP8679_2 = 1E6
kP8679_3 = 2
FGFR2_mRNAdataTABBY = GRAPH(TIME) (0,1) (1,0.83) (2,0.83) (3,1) (4,1)
kP8553_1 = .1
kP8553_2 = 1E6
kP8553_3 = 2
IkBa_mRNAdataTABBY = GRAPH(TIME) (0,1) (1,1) (2,1.45) (3,1) (4,3.13)
kP8547_1 = .1
kP8547_2 = 1.00E+08
kP8547_3 = 2
IKKa_mRNAdataTABBY = GRAPH(TIME) (0,1) (1,1) (2,1) (3,2.04) (4,1)
kP8545_1 = .1
kP8545_2 = 1.00E+06
kP8545_3 = 2
IKKb_mRNAdataTABBY = GRAPH(TIME) (0,1) (1,1) (2,1) (3,3.89) (4,1)
kP8546_1 = .1
kP8546_2 = 1E6
kP8546_3 = 2
NFkB1_mRNAdataTABBY = GRAPH(TIME) (0,1) (1,.13) (2,.21) (3,1) (4,1.13)
kP8548_1 = .1
kP8548_2 = 5.00E+07
kP8548_3 = 2
PI3K_mRNAdataTABBY = GRAPH(TIME) (0,1) (1,1) (2,.76) (3,0.68) (4,0.83)
kP8677_1 = .1
kP8677_2 = 1E6
kP8677_3 = 2
RelA_mRNAdataTABBY = GRAPH(TIME) (0,1) (1,1) (2,2.06) (3,2.03) (4,2.79)
kP8549_1 = .1
kP8549_2 = 5.00E+07
kP8549_3 = 2
STAT3_mRNAdataTABBY = GRAPH(TIME) (0,1) (1,1) (2,1.4) (3,1) (4,2.01)
kP8681_1 = .1
kP8681_2 = 1E6
kP8681_3 = 2
TNF_mRNAdataTABBY = GRAPH(TIME) (0,1) (1,.08) (2,.05) (3,3.9) (4,1)
kP8566_1 = .1
kP8566_2 = 1E6
kP8566_3 = 2
TRAF2_mRNAdataTABBY = GRAPH(TIME) (0,1) (1,1) (2,1) (3,1) (4,1)
kP8561_1 = .1
kP8561_2 = 1E6
kP8561_3 = 2
TRAF6_mRNAdataTABBY = GRAPH(TIME) (0,1) (1,1.24) (2,1) (3,1) (4,1.69)
kP8562_1 = .1
kP8562_2 = 1E6
kP8562_3 = 2
Cmyc_mRNAdataTABBY = GRAPH(TIME) (0,1) (1,.59) (2,.57) (3,0.37) (4,1)
kP8616_1 = .1
kP8616_2 = 1E6
kP8616_3 = 2
Eda_mRNAdataTABBY = GRAPH(TIME) (0,0.06) (1,0.04) (2,0.02) (3,0.07) (4,0.02)
kP8550_1 = .1
kP8550_2 = 1E6
kP8550_3 = 2
EdaR_mRNAdataTABBY = GRAPH(TIME) (0,.42) (1,.03) (2,.02) (3,.36) (4,.14)
kP8551_1 = .1
kP8551_2 = 1E6
kP8551_3 = 2
FGF10_mRNAdataTABBY = GRAPH(TIME) (0,7.4) (1,19.54) (2,26.51) (3,.25) (4,.17)
kP8552_1 = .1
kP8552_2 = 1E6
kP8552_3 = 2
Akt_mRNAdataTABBY = GRAPH(TIME) (0,1) (1,1) (2,1) (3,1) (4,1)
kP8680_1 = 0.1
kP8680_2 = 1.00E+06
kP8680_3 = 2
Edaradd_mRNAdataTABBY = GRAPH(TIME) (0,.76) (1,.61) (2,.36) (3,.33) (4,.31)
kP8560_1 = .1
kP8560_2 = 1.00E+06
kP8560_3 = 2
ERK1_mRNAdataTABBY = GRAPH(TIME) (0,1) (1,1) (2,2.14) (3,1) (4,2.24)
kP8678_1 = .1
kP8678_2 = 1E6
kP8678_3 = 2
FGF8_mRNAdataTABBY = GRAPH(TIME) (0,0.19) (1,0.28) (2,0.40) (3,0.27) (4,0.22)
kP9293_1 = 0.1
kP9293_2 = 1.00E+06
kP9293_3 = 2
Shh_mRNAdataTABBY = GRAPH(TIME) (0,0.19) (1,0.42) (2,0.23) (3,0.24) (4,0.48)
kP9295_1 = 0.1
kP9295_2 = 1.00E+06
kP9295_3 = 2
EGF_mRNAdataTABBY = GRAPH(TIME) (0,1) (1,1) (2,1) (3,1) (4,1)
kP9284_1 = 0.1
kP9284_2 = 1.00E+06
kP9284_3 = 2
EGFR_mRNAdataTABBY = GRAPH(TIME) (0,0.77) (1,1.53) (2,1.73) (3,1.48) (4,2.31)
kP9260_1 = 0.1
kP9260_2 = 1.00E+06
kP9260_3 = 2
TGFa_mRNAdataTABBY = GRAPH(TIME) (0,1) (1,3.59) (2,4.74) (3,4.20) (4,6.07)
kP9259_1 = 0.1
kP9259_2 = 1.00E+06
kP9259_3 = 2
FGF8_mRNAdataWT = GRAPH(TIME) (-1,1) (0,0.25) (1,1) (2,1) (3,1) (4,1)
kP9293_1 = 0.1
kP9293_2 = 1.00E+06
kP9293_3 = 2
Shh_mRNAdataWT = GRAPH(TIME) (-1,1) (0,0.32) (1,1) (2,1) (3,1) (4,1)
kP9295_1 = 0.1
kP9295_2 = 1.00E+06
kP9295_3 = 2
EGF_mRNAdataWT = GRAPH(TIME) (-1,1) (0,1) (1,0.10) (2,0.08) (3,0.02) (4,0.01)
kP9284_1 = 0.1
kP9284_2 = 1.00E+06
kP9284_3 = 2
EGFR_mRNAdataWT = GRAPH(TIME) (-1,1) (0,1.47) (1,0.61) (2,0.66) (3,0.40) (4,0.43)
kP9260_1 = 0.1
kP9260_2 = 1.00E+06
kP9260_3 = 2
TGFa_mRNAdataWT = GRAPH(TIME) (-1,1) (0,2.60) (1,0.34) (2,0.37) (3,0.18) (4,0.22)
kP9259_1 = 0.1
kP9259_2 = 1.00E+06
kP9259_3 = 2
{MOE Functions go here, if any}
TRAF2mRNA_410 = Ktraf2*S12990_410
Ktraf2 = .0000002
TRAF2mRNA_411 = Ktraf2*S12990_411
Ktraf2 = .0000002
TRAF6mRNA_410 = Ktraf6*S12991_410
Ktraf6 = .0000002
TRAF6mRNA_411 = Ktraf6*S12991_411
Ktraf6 = .0000002
p53mRNA_410 = Kp53*S13012_410
Kp53 = .00000011
p53mRNA_411 = Kp53*S13012_411
Kp53 = .00000011
NFkB_RelApostulate_411 = GRAPH (TIME) (0, 7.77E6) (1, 7.3E6) (2, 7.65E6) (3, 1.02E7) (4, 1.11E7)
AktmRNA_410 = Kakt*S13032_410
Kakt = .000001
AktmRNA_411 = Kakt*S13032_411
Kakt = .000001
BindingEda_410 = P2831_410
BindingEda_411 = P2831_411
BindingFGF10_410 = P8534_410
BindingFGF11_411 = P8534_411
BindingTNF_410 = P2833_410
BindingTNF_411 = P2833_411
CmycmRNA_410 = Kcmyc*S12999_410
Kcmyc = .000000683
CmycmRNA_411 = Kcmyc*S12999_411
Kcmyc = .000000683
CyclinD1mRNA_410 = Kcyclind1*S12996_410
Kcyclind1 = .00000024
CyclinD1mRNA_411 = Kcyclind1*S12996_411
Kcyclind1 = .00000024
EGFRmRNA_410 = KegfR*S13187_410
KegfR = .000001
EGFRmRNA_411 = KegfR*S13187_411
KegfR = .000001
EGFmRNA_410 = Kegf*S13189_410
Kegf = .43
EGFmRNA_411 = Kegf*S13189_411
Kegf = .43
ERK1mRNA_410 = Kerk1*S13029_410
Kerk1 = .000001
ERK1mRNA_411 = Kerk1*S13029_411
Kerk1 = .000001
ERK2mRNA_410 = Kerk2*S13030_410
Kerk2 = .000001
ERK2mRNA_411 = Kerk2*S13030_411
Kerk2 = .000001
EdaRmRNA_410 = KedaR*S12935_410
KedaR = .0000137
EdaRmRNA_411 = KedaR*S12935_411
KedaR = .0000137
EdamRNA_410 = Keda*S12936_410
Keda = .000001
EdamRNA_411 = Keda*S12936_411
Keda = .000001
EdaraddmRNA_410 = Kedaradd*S13034_410
Kedaradd = .000001
EdaraddmRNA_411 = Kedaradd*S13034_411
Kedaradd = .000001
FGF10mRNA_410 = Kfgf10*S13009_410
Kfgf10 = .000001
FGF10mRNA_411 = Kfgf10*S13009_411
Kfgf10 = .000001
FGF8mRNA_410 = Kfgf8*S13197_410
Kfgf8 = .000001
FGF8mRNA_411 = Kfgf8*S13197_411
Kfgf8 = .000001
FGFR2mRNA_410 = KfgfR*S13033_410
KfgfR = .000001
FGFR2mRNA_411 = KfgfR*S13033_411
KfgfR = .000001
IKKamRNA_410 = Kikka*S12981_410
Kikka = .0000002
IKKamRNA_411 = Kikka*S12981_411
Kikka = .0000002
IL6mRNA_410 = Kil6*S13005_410
Kil6 = .0000005
IL6mRNA_411 = Kil6*S13005_411
Kil6 = .0000005
IL6mRNAdata_410 = GRAPH(TIME) (-1,1) (0,0.46) (1,0.15) (2,0.26) (3,0.24) (4,1)
IL6mRNAdata_411 = GRAPH(TIME) (0,1) (1, 0.33) (2, 0.11) (3, 0.27) (4, 0.17)
IkBamRNA_410 = Kikba*S12987_410
Kikba = .0000002
IkBamRNA_411 = Kikba*S12987_411
Kikba = .0000002
IkkbmRNA_410 = Kikkb*S12984_410
Kikkb = .0000002
IkkbmRNA_411 = Kikkb*S12984_411
Kikkb = .0000002
NFkB1mRNA_410 = Knfkb1*S12973_410
Knfkb1 = .000001
NFkB1mRNA_411 = Knfkb1*S12973_411
Knfkb1 = .000001
NFkB2mRNA_410 = Knfkb2*S12974_410
Knfkb2 = .000000122
NFkB2mRNA_411 = Knfkb2*S12974_411
Knfkb2 = .000000122
PI3KmRNA_410 = Kpi3k*S13031_410
Kpi3k = .000001
PI3KmRNA_411 = Kpi3k*S13031_411
Kpi3k = .000001
RelAmRNA_410 = KrelA*S12977_410
KrelA = .0000002
RelAmRNA_411 = KrelA*S12977_411
KrelA = .0000002
RelBmRNA_410 = KrelB*S10038_410
KrelB = .00000005
RelBmRNA_411 = KrelB*S10038_411
KrelB = .00000005
RelBmRNAdata_410 = GRAPH(TIME) (-1,1) (0,0.54) (1,0.47) (2,0.24) (3,1) (4,1)
RelBmRNAdata_411 = GRAPH(TIME) (0,0.19) (1, 0.29) (2, 0.16) (3, 0.48) (4, 1)
STAT3mRNA_410 = Kstat3*S13028_410
Kstat3 = .000001
STAT3mRNA_411 = Kstat3*S13028_411
Kstat3 = .000001
ShhmRNA_410 = Kshh*S13194_410
Kshh = .000001
ShhmRNA_411 = Kshh*S13194_411
Kshh = .000001
TGFamRNA_410 = Ktgfa*S13180_410
Ktgfa = .000001
TGFamRNA_411 = Ktgfa*S13180_411
Ktgfa = .000001
TNFmRNA_410 = Ktnf*S13002_410
Ktnf = .000016
TNFmRNA_411 = Ktnf*S13002_411
Ktnf = .000016
CyclinD1mRNAdata_411= GRAPH(TIME) (0,1) (1,0.79) (2,0.65) (3,0.42) (4,0.51)
NFkB2_mRNAdata_411 = GRAPH(TIME) (0,0.61) (1,1) (2,1) (3,1) (4,1.72)
p53_mRNAdata_411 = GRAPH(TIME) (0,0.38) (1,0.64) (2,0.43) (3,0.36) (4,0.48)
CyclinD1_mRNAdata_410 = GRAPH(TIME) (-1,1) (0,1) (1,0.67) (2,1) (3,0.51) (4,0.33)
p53_mRNAdata_410 = GRAPH(TIME) (-1,1) (0,0.8) (1,1) (2,0.49) (3,0.51) (4,0.28)
NFkB2_mRNAdata_410 = GRAPH(TIME) (-1,1) (0,1) (1,1) (2,1) (3,1) (4,2.28)
{Model realization functions}
Aktmodifier_410 = kP8535_2*S13027_410^kP8535_3/(kP8535_4^kP8535_3+S13027_410^kP8535_3+epsilon)
Aktmodifier_411 = kP8535_2*S13027_411^kP8535_3/(kP8535_4^kP8535_3+S13027_411^kP8535_3+epsilon)
EdaTRAF2modifier_410 = kP8535_5*S13022_410^kP8535_6/(kP8535_7^kP8535_6+S13022_410^kP8535_6+epsilon)
EdaTRAF2modifier_411 = kP8535_5*S13022_411^kP8535_6/(kP8535_7^kP8535_6+S13022_411^kP8535_6+epsilon)
EdaTRAF6modifier_410 = kP8535_8*S10032_410^kP8535_9/(kP8535_10^kP8535_9+S10032_410^kP8535_9+epsilon)
EdaTRAF6modifier_411 = kP8535_8*S10032_411^kP8535_9/(kP8535_10^kP8535_9+S10032_411^kP8535_9+epsilon)
FreeNuclearNFkB1RelA_410 = S12948_410
FreeNuclearNFkB1RelA_411 = S12948_411
IKKactivation_410 = P8535_410
IKKactivation_411 = P8535_411
IKKdegradation_410 = P8752_410
IKKdegradation_411 = P8752_411
IkBaFreeToTotalRatio_410 = (S5547_410+S13177_410)/TotalIkBa_410
IkBaFreeToTotalRatio_411 = (S5547_411+S13177_411)/TotalIkBa_411
IkBaNuclearImport_410 = P9248_410
IkBaNuclearImport_411 = P9248_411
IkBaProteosomalDegradation_410 = P8542_410+P9292_410
IkBaProteosomalDegradation_411 = P8542_411+P9292_411
IkBaSynthesis_410 = P8547_410
IkBaSynthesis_411 = P8547_411
IkBafreeDegradation_410 = P8697_410
IkBafreeDegradation_411 = P8697_411
NFkB1activation_410 = P8540_410
NFkB1activation_411 = P8540_411
NFkB1cyt_410 = NFkB1p100cyt_410+NFkB1p50cyt_410
NFkB1cyt_411 = NFkB1p100cyt_411+NFkB1p50cyt_411
NFkB1cytToTotalRatio_410 = NFkB1cyt_410/TotalNFkB1_410
NFkB1cytToTotalRatio_411 = NFkB1cyt_411/TotalNFkB1_411
NFkB1nucToTotalRatio_410 = NFkB1nucleus_410/TotalNFkB1_410
NFkB1nucToTotalRatio_411 = NFkB1nucleus_411/TotalNFkB1_411
NFkB1nuclearExport_410 = P9247_410
NFkB1nuclearExport_411 = P9247_411
NFkB1nuclearImport_410 = P8539_410
NFkB1nuclearImport_411 = P8539_411
NFkB1nucleus_410 = S12948_410+S13175_410+S12972_410+S12970_410+S13193_410+S12997_410+S12995_410+S13035_410+S13046_410+S13006_410+S13190_410+S13199_410+S12986_410+S12980_410+S12983_410+S13003_410+S13010_410+S12976_410+S12978_410+S13196_410+S13000_410+S13045_410+S12989_410+S12992_410
NFkB1nucleus_411 = S12948_411+S13175_411+S12972_411+S12970_411+S13193_411+S12997_411+S12995_411+S13035_411+S13046_411+S13006_411+S13190_411+S13199_411+S12986_411+S12980_411+S12983_411+S13003_411+S13010_411+S12976_411+S12978_411+S13196_411+S13000_411+S13045_411+S12989_411+S12992_411
NFkB1p100cyt_410 = S12951_410+S12944_410+S12949_410+S12950_410
NFkB1p100cyt_411 = S12951_411+S12944_411+S12949_411+S12950_411
NFkB1p50cyt_410 = S12947_410+S13176_410
NFkB1p50cyt_411 = S12947_411+S13176_411
TNFmodifier_410 = kP8535_11*S12938_410^kP8535_12/(kP8535_13^kP8535_12+S12938_410^kP8535_12+epsilon)
TNFmodifier_411 = kP8535_11*S12938_411^kP8535_12/(kP8535_13^kP8535_12+S12938_411^kP8535_12+epsilon)
TotalIKKa_410 = S12953_410+S12942_410+S12943_410
TotalIKKa_411 = S12953_411+S12942_411+S12943_411
TotalIKKb_410 = S12954_410+S12942_410+S12943_410
TotalIKKb_411 = S12954_411+S12942_411+S12943_411
TotalIkBa_410 = S5547_410+S13177_410+S13176_410+S13175_410
TotalIkBa_411 = S5547_411+S13177_411+S13176_411+S13175_411
TotalNFkB1_410 = S12951_410+S12944_410+S12949_410+S12950_410+S12947_410+S13176_410+S12948_410+S13175_410+S12972_410+S12970_410+S13193_410+S12997_410+S12995_410+S13035_410+S13046_410+S13006_410+S13190_410+S13199_410+S12986_410+S12980_410+S12983_410+S13003_410+S13010_410+S12976_410+S12978_410+S13196_410+S13000_410+S13045_410+S12989_410+S12992_410
TotalNFkB1_411 = S12951_411+S12944_411+S12949_411+S12950_411+S12947_411+S13176_411+S12948_411+S13175_411+S12972_411+S12970_411+S13193_411+S12997_411+S12995_411+S13035_411+S13046_411+S13006_411+S13190_411+S13199_411+S12986_411+S12980_411+S12983_411+S13003_411+S13010_411+S12976_411+S12978_411+S13196_411+S13000_411+S13045_411+S12989_411+S12992_411
TotalRelA_410 = S12952_410+S12944_410+S12949_410+S12950_410+S12947_410+S13176_410+NFkB1nucleus_410
TotalRelA_411 = S12952_411+S12944_411+S12949_411+S12950_411+S12947_411+S13176_411+NFkB1nucleus_411
VmaxAktmod_410 = kP8535_2
VmaxAktmod_411 = kP8535_2
VmaxEdaTRAF2mod_410 = kP8535_5
VmaxEdaTRAF2mod_411 = kP8535_5
VmaxEdaTRAF6mod_410 = kP8535_8
VmaxEdaTRAF6mod_411 = kP8535_8
VmaxTNFmod_410 = kP8535_11
VmaxTNFmod_411 = kP8535_11
kP8613_2 = kP8614_2
kP8613_3 = kP8614_3
kP8613_4 = kP8614_4
kP8613_5 = kP8614_5
{Model realization function parameters}
{RDP}
{What fraction of nuclear NFkB is bound to promoters?}
FnNFkBbound_410 = (S12972_410+S12970_410+S13193_410+S12997_410+S12995_410+S13035_410+S13046_410+S13006_410+S13190_410+S13199_410+S12986_410+S12980_410+S12983_410+S13003_410+S13010_410+S12976_410+S12978_410+S13196_410+S13000_410+S13045_410+S12989_410+S12992_410)/(S12948_410+S12972_410+S12970_410+S13193_410+S12997_410+S12995_410+S13035_410+S13046_410+S13006_410+S13190_410+S13199_410+S12986_410+S12980_410+S12983_410+S13003_410+S13010_410+S12976_410+S12978_410+S13196_410+S13000_410+S13045_410+S12989_410+S12992_410 + epsilon)

{require all NFkB:RelA - promoter binding processes to have the same koff and kon}
konPromoter = 1e-3
koffPromoter = 100
kP9275_1 = konPromoter 
kP8598_1 = konPromoter 
kP8596_1 = konPromoter 
kP8709_1 = konPromoter 
kP8604_1 = konPromoter 
kP9271_1 = konPromoter 
kP9280_1 = konPromoter 
kP8590_1 = konPromoter 
kP8586_1 = konPromoter 
kP8588_1 = konPromoter 
kP8602_1 = konPromoter 
kP8579_1 = konPromoter 
kP8608_1 = konPromoter 
kP8582_1 = konPromoter 
kP8584_1 = konPromoter 
kP9277_1 = konPromoter 
kP8600_1 = konPromoter 
kP8593_1 = konPromoter 
kP8594_1 = konPromoter 

kP8578_1 = konPromoter

kP9276_1 = koffPromoter
kP8653_1 = koffPromoter
kP8655_1 = koffPromoter
kP8736_1 = koffPromoter
kP8646_1 = koffPromoter
kP9272_1 = koffPromoter
kP9281_1 = koffPromoter
kP8647_1 = koffPromoter
kP8648_1 = koffPromoter
kP8649_1 = koffPromoter
kP8654_1 = koffPromoter
kP8645_1 = koffPromoter
kP8656_1 = koffPromoter
kP8684_1 = koffPromoter
kP8657_1 = koffPromoter
kP9375_1 = koffPromoter
kP8650_1 = koffPromoter
kP8651_1 = koffPromoter
kP8644_1 = koffPromoter

kP8658_1 = koffPromoter

{RDP}
SumP8535modifiers_410 = (kP8535_2*S13027_410^kP8535_3/(kP8535_4^kP8535_3+S13027_410^kP8535_3+epsilon)) +(kP8535_5*S13022_410^kP8535_6/(kP8535_7^kP8535_6+S13022_410^kP8535_6+epsilon)) + (kP8535_8*S10032_410^kP8535_9/(kP8535_10^kP8535_9+S10032_410^kP8535_9+epsilon)) +(kP8535_11*S12938_410^kP8535_12/(kP8535_13^kP8535_12+S12938_410^kP8535_12+epsilon))
