# Supplementary material for: Salivary gland branching morphogenesis: a quantitative systems analysis of the Eda/Edar/NFκB paradigm
Source: BMC Dev Biol. 2009 Jun 6;9:32. doi: 10.1186/1471-213X-9-32 (PMC2700095; doi:10.1186/1471-213X-9-32)
Supplement: Additional file 5 — Berkeley Madonna variable names corresponding to those of the model diagram. Table showing Berkeley Madonna variable names corresponding to those of the model diagram shown in Additional file 1. [file 1471-213X-9-32-S5.xls]

## Sheet: Table Legend
Table S1. General principles of the notation. Symbols beginning with S represent states. A state is a molecule or molecular complex in a physiological place. Places in Figure S1 are Extracellular space, plasma membrane, secretory pathway, cytoplasm, and nucleus. Symbols beginning with P represent processes. Processes include biochemical reactions, transport, and binding. The number appended to S …

## Sheet: States
STATE_NAME	Molecule or Complex Name used in Fig S1	PLACE_NAME	Symbol used in Model file
Erk1 in Cytoplasm	Erk1	Cytoplasm	S2366
IkBa in Cytoplasm	IkBa	Cytoplasm	S5547
Eda in Extracellular space	Eda	Extracellular space	S10004
EdaR in plasma membrane	EdaR	plasma membrane	S10005
Eda:EdaR in plasma membrane	Eda:EdaR	plasma membrane	S10006
TNF in Extracellular space	TNF	Extracellular space	S10009
TNFR1 in plasma membrane	TNFR1	plasma membrane	S10010
TNF:TNFR1 in plasma membrane	TNF:TNFR1	plasma membrane	S10011
RelB promoter in Nucleus	RelB promoter	Nucleus	S10012
Eda:EdaR:Edaradd:TRAF6 in plasma membrane	Eda:EdaR:Edaradd:TRAF6	plasma membrane	S10032
NFkB2 promoter in Nucleus	NFkB2 promoter	Nucleus	S10033
Eda promoter in Nucleus	Eda promoter	Nucleus	S10034
EdaR promoter in Nucleus	EdaR promoter	Nucleus	S10035
RelB mRNA in Nucleus	RelB mRNA	Nucleus	S10038
PI3K in Cytoplasm	PI3K	Cytoplasm	S11136
EdaR mRNA in Nucleus	EdaR mRNA	Nucleus	S12935
Eda mRNA in Nucleus	Eda mRNA	Nucleus	S12936
TRAF2:TNF:TNFR1 in plasma membrane	TRAF2:TNF:TNFR1	plasma membrane	S12938
FGF10 in Extracellular space	FGF10	Extracellular space	S12939
FGFR2 in plasma membrane	FGFR2	plasma membrane	S12940
FGFR2:FGF10 in plasma membrane	FGFR2:FGF10	plasma membrane	S12941
IKKa:IKKb in Cytoplasm	IKKa:IKKb	Cytoplasm	S12942
IKKaPi:IKKbPi in Cytoplasm	IKKaPi:IKKbPi	Cytoplasm	S12943
NFkB1p100:RelA:IkBa in Cytoplasm	NFkB1p100:RelA:IkBa	Cytoplasm	S12944
NFkB1p50:RelA in Cytoplasm	NFkB1p50:RelA	Cytoplasm	S12947
NFkB1p50:RelA in Nucleus	NFkB1p50:RelA	Nucleus	S12948
NFkB1p100Pi:RelA:IkBa in Cytoplasm	NFkB1p100Pi:RelA:IkBa	Cytoplasm	S12949
NFkB1p100PiUb:RelA:IkBa in Cytoplasm	NFkB1p100PiUb:RelA:IkBa	Cytoplasm	S12950
NFkB1p100 in Cytoplasm	NFkB1p100	Cytoplasm	S12951
RelA in Cytoplasm	RelA	Cytoplasm	S12952
IKKa in Cytoplasm	IKKa	Cytoplasm	S12953
IKKb in Cytoplasm	IKKb	Cytoplasm	S12954
Eda in secretory pathway	Eda	secretory pathway	S12956
EdaR in secretory pathway	EdaR	secretory pathway	S12957
Edaradd in Cytoplasm	Edaradd	Cytoplasm	S12958
FGF10 in secretory pathway	FGF10	secretory pathway	S12959
FGFR2 in secretory pathway	FGFR2	secretory pathway	S12960
TNF in secretory pathway	TNF	secretory pathway	S12961
TRAF2 in Cytoplasm	TRAF2	Cytoplasm	S12963
TRAF6 in Cytoplasm	TRAF6	Cytoplasm	S12964
NFkB2 promoter:NFkB1p50:RelA in Nucleus	NFkB2 promoter:NFkB1p50:RelA	Nucleus	S12970
NFkB1 promoter in Nucleus	NFkB1 promoter	Nucleus	S12971
NFkB1 promoter:NFkB1p50:RelA in Nucleus	NFkB1 promoter:NFkB1p50:RelA	Nucleus	S12972
NFkB1 mRNA in Nucleus	NFkB1 mRNA	Nucleus	S12973
NFkB2 mRNA in Nucleus	NFkB2 mRNA	Nucleus	S12974
RelA promoter in Nucleus	RelA promoter	Nucleus	S12975
RelA promoter:NFkB1p50:RelA in Nucleus	RelA promoter:NFkB1p50:RelA	Nucleus	S12976
RelA mRNA in Nucleus	RelA mRNA	Nucleus	S12977
RelB promoter:NFkB1p50:RelA in Nucleus	RelB promoter:NFkB1p50:RelA	Nucleus	S12978
IKKa promoter in Nucleus	IKKa promoter	Nucleus	S12979
IKKa promoter:NFkB1p50:RelA in Nucleus	IKKa promoter:NFkB1p50:RelA	Nucleus	S12980
IKKa mRNA in Nucleus	IKKa mRNA	Nucleus	S12981
IKKb promoter in Nucleus	IKKb promoter	Nucleus	S12982
IKKb promoter:NFkB1p50:RelA in Nucleus	IKKb promoter:NFkB1p50:RelA	Nucleus	S12983
IKKb mRNA in Nucleus	IKKb mRNA	Nucleus	S12984
IKBa promoter in Nucleus	IKBa promoter	Nucleus	S12985
IKBa promoter:NFkB1p50:RelA in Nucleus	IKBa promoter:NFkB1p50:RelA	Nucleus	S12986
IKBa mRNA in Nucleus	IKBa mRNA	Nucleus	S12987
TRAF2 promoter in Nucleus	TRAF2 promoter	Nucleus	S12988
TRAF2 promoter:NFkB1p50:RelA in Nucleus	TRAF2 promoter:NFkB1p50:RelA	Nucleus	S12989
TRAF2 mRNA in Nucleus	TRAF2 mRNA	Nucleus	S12990
TRAF6 mRNA in Nucleus	TRAF6 mRNA	Nucleus	S12991
TRAF6 promoter:NFkB1p50:RelA in Nucleus	TRAF6 promoter:NFkB1p50:RelA	Nucleus	S12992
TRAF6 promoter in Nucleus	TRAF6 promoter	Nucleus	S12993
Cyclin D1 promoter in Nucleus	Cyclin D1 promoter	Nucleus	S12994
Cyclin D1 promoter:NFkB1p50:RelA in Nucleus	Cyclin D1 promoter:NFkB1p50:RelA	Nucleus	S12995
Cyclin D1 mRNA in Nucleus	Cyclin D1 mRNA	Nucleus	S12996
C-myc promoter:NFkB1p50:RelA in Nucleus	C-myc promoter:NFkB1p50:RelA	Nucleus	S12997
C-myc promoter in Nucleus	C-myc promoter	Nucleus	S12998
C-myc mRNA in Nucleus	C-myc mRNA	Nucleus	S12999
TNF promoter:NFkB1p50:RelA in Nucleus	TNF promoter:NFkB1p50:RelA	Nucleus	S13000
TNF promoter in Nucleus	TNF promoter	Nucleus	S13001
TNF mRNA in Nucleus	TNF mRNA	Nucleus	S13002
IL-6 promoter:NFkB1p50:RelA in Nucleus	IL-6 promoter:NFkB1p50:RelA	Nucleus	S13003
IL-6 promoter in Nucleus	IL-6 promoter	Nucleus	S13004
IL-6 mRNA in Nucleus	IL-6 mRNA	Nucleus	S13005
EdaR promoter:NFkB1p50:RelA in Nucleus	EdaR promoter:NFkB1p50:RelA	Nucleus	S13006
FGF10 promoter in Nucleus	FGF10 promoter	Nucleus	S13008
FGF10 mRNA in Nucleus	FGF10 mRNA	Nucleus	S13009
p53 promoter:NFkB1p50:RelA in Nucleus	p53 promoter:NFkB1p50:RelA	Nucleus	S13010
p53 promoter in Nucleus	p53 promoter	Nucleus	S13011
p53 mRNA in Nucleus	p53 mRNA	Nucleus	S13012
ERK2 in Cytoplasm	ERK2	Cytoplasm	S13013
ERK1Pi in Cytoplasm	ERK1Pi	Cytoplasm	S13014
ERK2Pi in Cytoplasm	ERK2Pi	Cytoplasm	S13015
Cmyc in Cytoplasm	Cmyc	Cytoplasm	S13016
C-mycPi in Cytoplasm	C-mycPi	Cytoplasm	S13017
STAT1 in Cytoplasm	STAT1	Cytoplasm	S13018
STAT1active in Cytoplasm	STAT1active	Cytoplasm	S13019
STAT3 in Cytoplasm	STAT3	Cytoplasm	S13020
STAT3active in Cytoplasm	STAT3active	Cytoplasm	S13021
Eda:EdaR:Edaradd:TRAF2 in plasma membrane	Eda:EdaR:Edaradd:TRAF2	plasma membrane	S13022
PI3KPi in Cytoplasm	PI3KPi	Cytoplasm	S13025
AktInactive in Cytoplasm	AktInactive	Cytoplasm	S13026
AktActive in Cytoplasm	AktActive	Cytoplasm	S13027
STAT3 mRNA in Nucleus	STAT3 mRNA	Nucleus	S13028
ERK1 mRNA in Nucleus	ERK1 mRNA	Nucleus	S13029
ERK2 mRNA in Nucleus	ERK2 mRNA	Nucleus	S13030
PI3K mRNA in Nucleus	PI3K mRNA	Nucleus	S13031
Akt mRNA in Nucleus	Akt mRNA	Nucleus	S13032
FGFR2 mRNA in Nucleus	FGFR2 mRNA	Nucleus	S13033
Edaradd mRNA in Nucleus	Edaradd mRNA	Nucleus	S13034
Eda promoter:NFkB1p50:RelA in Nucleus	Eda promoter:NFkB1p50:RelA	Nucleus	S13035
TF1 in Nucleus	TF1	Nucleus	S13036
TF1:FGF10 promoter in Nucleus	TF1:FGF10 promoter	Nucleus	S13037
TNF promoter:NFkB1p50:RelA:TF1 in Nucleus	TNF promoter:NFkB1p50:RelA:TF1	Nucleus	S13045
Eda promoter:NFkB1p50:RelA:TF1 in Nucleus	Eda promoter:NFkB1p50:RelA:TF1	Nucleus	S13046
TF2 in Nucleus	TF2	Nucleus	S13174
NFkB1p50:RelA:IkBa in Nucleus	NFkB1p50:RelA:IkBa	Nucleus	S13175
NFkB1p50:RelA:IkBa in Cytoplasm	NFkB1p50:RelA:IkBa	Cytoplasm	S13176
IkBa in Nucleus	IkBa	Nucleus	S13177
TGF-a promoter in Nucleus	TGF-a promoter	Nucleus	S13178
TF2:TGF-a promoter in Nucleus	TF2:TGF-a promoter	Nucleus	S13179
TGF-a mRNA in Nucleus	TGF-a mRNA	Nucleus	S13180
EGFR in secretory pathway	EGFR	secretory pathway	S13182
EGFR in plasma membrane	EGFR	plasma membrane	S13183
TGF-a in Extracellular space	TGF-a	Extracellular space	S13184
TGF-a in secretory pathway	TGF-a	secretory pathway	S13185
EGFR:TGF-a in plasma membrane	EGFR:TGF-a	plasma membrane	S13186
EGFR mRNA in Nucleus	EGFR mRNA	Nucleus	S13187
EGF promoter in Nucleus	EGF promoter	Nucleus	S13188
EGF mRNA in Nucleus	EGF mRNA	Nucleus	S13189
EGF promoter:NFkB1p50:RelA in Nucleus	EGF promoter:NFkB1p50:RelA	Nucleus	S13190
BMP4 promoter in Nucleus	BMP4 promoter	Nucleus	S13191
BMP4 mRNA in Nucleus	BMP4 mRNA	Nucleus	S13192
BMP4 promoter:NFkB1p50:RelA in Nucleus	BMP4 promoter:NFkB1p50:RelA	Nucleus	S13193
Shh mRNA in Nucleus	Shh mRNA	Nucleus	S13194
Shh promoter in Nucleus	Shh promoter	Nucleus	S13195
Shh promoter:NFkB1p50:RelA in Nucleus	Shh promoter:NFkB1p50:RelA	Nucleus	S13196
FGF8 mRNA in Nucleus	FGF8 mRNA	Nucleus	S13197
FGF8 promoter in Nucleus	FGF8 promoter	Nucleus	S13198
FGF8 promoter:NFkB1p50:RelA in Nucleus	FGF8 promoter:NFkB1p50:RelA	Nucleus	S13199
EGF in secretory pathway	EGF	secretory pathway	S13200
EGF in Extracellular space	EGF	Extracellular space	S13201
EGF:EGFR in plasma membrane	EGF:EGFR	plasma membrane	S13202
FGF8 in secretory pathway	FGF8	secretory pathway	S13203
Shh in secretory pathway	Shh	secretory pathway	S13204
BMP4 in secretory pathway	BMP4	secretory pathway	S13205

## Sheet: Processes
Figure S1 PROCESS_NAME	Symbol in Model File
Eda binding	P2831
TNF binding	P2833
TRAF6 recruitment	P2852
TRAF2 recruitment	P8533
FGF binding	P8534
IKKa:IKKb activation	P8535
NFkB1p52:RelA nuclear import	P8539
NFkB1 activation	P8540
ubiquitination of NFkB1	P8541
proteasomal degradation	P8542
NFkB1p100 complex formation	P8543
IKKa:IKKb complex formation	P8544
IKKa synthesis	P8545
IKKb synthesis	P8546
IkBa synthesis	P8547
NFkB1p100 synthesis	P8548
RelA synthesis	P8549
Eda synthesis	P8550
EdaR synthesis	P8551
FGF10 synthesis	P8552
FGFR2 synthesis	P8553
Eda secretion	P8556
EdaR to PM	P8557
FGF10 secretion	P8558
FGFR2 to PM	P8559
Edaradd synthesis	P8560
TRAF2 synthesis	P8561
TRAF6 synthesis	P8562
TNF secretion	P8565
TNF synthesis	P8566
NFkB1p50:RelA binding to NFkB2 promoter	P8578
NFkB1p50:RelA binding to NFkB1 promoter	P8579
NFkB1 transcription	P8580
NFkB2 transcription	P8581
NFkB1p50:RelA binding to RelA promoter	P8582
RelA transcription	P8583
NFkB1p50:RelA binding to RelB promoter	P8584
RelB transcription	P8585
NFkB1p50:RelA binding to IKKa promoter	P8586
IKKa transcription	P8587
NFkB1p50:RelA binding to IKKb promoter	P8588
IKKb transcription	P8589
NFkB1p50:RelA binding to IKBa promoter	P8590
IKBa transcription	P8591
TRAF2 transcription	P8592
NFkB1p50:RelA binding to TRAF2 promoter	P8593
NFkB1p50:RelA binding to TRAF6 promoter	P8594
TRAF6 transcription	P8595
NFkB1p50:RelA binding to Cyclin D1 promoter	P8596
Cyclin D1 transcription	P8597
NFkB1p50:RelA binding to Cmyc promoter	P8598
Cmyc transcription	P8599
NFkB1p50:RelA binding to TNF promoter	P8600
TNF transcription	P8601
NFkB1p50:RelA binding to IL6 promoter	P8602
IL6 transcription	P8603
NFkB1p50:RelA binding to EdaR promoter	P8604
EdaR transcription	P8605
FGF10 transcription	P8607
NFkB1p50:RelA binding to p53 promoter	P8608
ERK1activation	P8610
ERK2 activation	P8611
Cmyc activation	P8612
STAT1 activation	P8613
STAT3 activation	P8614
TRAF2 recruitment to Eda complex	P8615
Cmyc synthesis	P8616
TNF mRNA degradation	P8626
NFkB1 mRNA degradation	P8627
IKBa mRNA degradation	P8628
RelA mRNA degradation	P8629
IKKb mRNA degradation	P8630
EdaR mRNA degradation	P8631
Eda mRNA degradation	P8632
TRAF6 mRNA degradation	P8633
Cmyc mRNA degradation	P8634
FGF10 mRNA degradation	P8635
TRAF2 mRNA degradation	P8636
IKKa mRNA degradation	P8637
IL6 mRNA degradation	P8638
RelB mRNA degradation	P8639
p53 mRNA degradation	P8640
Cyclin D1 mRNA degradation	P8641
NFkB2 mRNA degradation	P8642
TRAF6 promoter unbinding	P8644
NFkB1 promoter unbinding	P8645
EdaR promoter unbinding	P8646
IKBa promoter unbinding	P8647
IKKa promoter unbinding	P8648
IKKb promoter unbinding	P8649
TNF promoter unbinding	P8650
TRAF2 promoter unbinding	P8651
Cmyc promoter unbinding	P8653
IL6 promoter unbinding	P8654
Cyclin D1 promoter unbinding	P8655
p53 promoter unbinding	P8656
RelB promoter unbinding	P8657
NFkB2 promoter unbinding	P8658
PI3K activation	P8663
Akt activation	P8664
STAT3 transcription	P8665
ERK1 transcription	P8666
ERK2 transcription	P8667
PI3K transcription	P8668
Akt transcription	P8669
FGFR2 transcription	P8670
STAT3 mRNA degradation	P8671
ERK1 mRNA degradation	P8672
ERK2 mRNA degradation	P8673
PI3K mRNA degradation	P8674
Akt mRNA degradation	P8675
FGFR2 mRNA degradation	P8676
PI3K synthesis	P8677
ERK1 synthesis	P8678
ERK2 synthesis	P8679
Akt synthesis	P8680
STAT3 synthesis	P8681
Edaradd transcription	P8682
Edaradd mRNA degradation	P8683
RelA promoter unbinding	P8684
STAT3 degradation	P8685
ERK1 degradation	P8686
ERK2 degradation	P8687
Cmyc degradation	P8688
PI3K degradation	P8689
Akt degradation	P8690
IKKb degradation	P8691
IKKa degradation	P8692
TRAF2 degradation	P8693
Edaradd degradation	P8694
TRAF6 degradation	P8695
RelA degradation	P8696
IkBa degradation	P8697
NFkB1p100 degradation	P8698
Eda degradation	P8699
TNF degradation	P8700
FGF10 degradation	P8701
TF1:FGF10 promoter binding	P8707
Eda promoter:NFkB1p50:RelA binding	P8709
Eda transcription	P8710
activation of TF1 in Nucleus	P8712
p53 transcription	P8713
TF1:FGF10 promoter unbinding	P8714
TNF:TNFR1 unbinding	P8726
Eda:EdaR unbinding	P8727
FGFR2:FGF10 unbinding	P8728
FGFR2 degradation	P8729
EdaR degradation	P8730
TRAF6:Eda Complex unbinding	P8731
TRAF2:Eda Complex unbinding	P8732
TRAF2:TNF Complex unbinding	P8733
IKKa:IKKb Complex unbinding	P8734
NFkB1p100:RelA:IkBa unbinding	P8735
Eda promoter unbinding	P8736
NFkB1p50:RelA degradation	P8737
TF1 degradation	P8738
TF1 binding to TNF promoter complex	P8744
TF1 unbinding from TNF promoter complex	P8745
TF1 binding to Eda promoter complex	P8746
TF1 unbinding from Eda promoter complex	P8747
AktActive degradation	P8748
C-mycPi degradation	P8749
ERK1Pi degradation	P8750
ERK2Pi degradation	P8751
IKKaPi:IKKbPi degradation	P8752
PI3KPi degradation	P8753
STAT3active degradation	P8754
NFkB1p50:RelA:IkBa export from nucleus	P9247
IkBa import to nucleus	P9248
IkBa binding to NFkB1p50:RelA in Nucleus	P9249
TF2 activation	P9251
TF2 degradation	P9252
TF2 binding to TF2:TGF-a promoter	P9253
TF2:TGF-a promoter complex unbinding	P9254
TGF-a transcription	P9255
TGF-a mRNA degradation	P9256
TGF-a synthesis	P9259
EGFR synthesis	P9260
EGFR transport to plasma membrane	P9261
TGF-a secretion	P9262
EGFR degradation	P9263
TGF-a degradation	P9264
EGFR:TGF-a binding	P9265
EGFR:TGF-a unbinding	P9266
EGFR transcription	P9267
EGFR mRNA degradation	P9268
EGF transcription	P9269
EGF mRNA degradation	P9270
EGF promoter:NFkB1p50:RelA binding	P9271
EGF promoter:NFkB1p50:RelA unbinding	P9272
BMP4 mRNA degradation	P9273
BMP4 transcription	P9274
BMP4 promoter:NFkB1p50:RelA binding	P9275
BMP4 promoter:NFkB1p50:RelA unbinding	P9276
Shh promoter:NFkB1p50:RelA binding	P9277
Shh transcription	P9278
Shh mRNA degradation	P9279
FGF8 promoter:NFkB1p50:RelA binding	P9280
FGF8 promoter:NFkB1p50:RelA unbinding	P9281
FGF8 transcription	P9282
FGF8 mRNA degradation	P9283
EGF synthesis	P9284
EGF secretion	P9285
EGF degradation	P9286
EGF:EGFR binding	P9287
EGF:EGFR unbinding	P9288
NFkB1p50:RelA:IkBa ubiquination	P9292
FGF8 synthesis	P9293
FGF8 degradation	P9294
Shh synthesis	P9295
Shh degradation	P9296
BMP4 synthesis	P9297
BMP4 degradation	P9298
Shh promoter:NFkB1p50:RelA unbinding	P9375
STAT1active degradation	P9376
STAT1 synthesis	P9377
STAT1 degradation	P9378
